# Supplementary material for: Trends in baseline CD4 cell counts and risk factors for late antiretroviral therapy initiation among HIV-positive patients in Shanghai, a retrospective cross-sectional study
Source: BMC Infect Dis. 2017 Apr 19;17:285. doi: 10.1186/s12879-017-2398-5 (PMC5395868; doi:10.1186/s12879-017-2398-5)
Supplement: Additional file 1: — The demographics and clinical data of all HIV patients related to this analysis. (XLS 507 kb) [file 12879_2017_2398_MOESM1_ESM.xls]

## Sheet: sheet1
Patients ID	Year of HIV determination	Age ranges(Years)	CD4 counts(/ul)	Year of ART initiation	Linkage time(Months)	Infection route	WHO stage	Late ART
3757	2005	41-50	121	2008	42.5	Homosexual	4	Yes
1820	2005	41-50	85	2009	53.5	Heterosexual	4	Yes
3017	2005	≤30	141	2010	64.5	Homosexual	3	Yes
3750	2005	31-40	154	2008	42	Heterosexual	4	Yes
1150	2005	31-40	238	2008	35	Heterosexual	3	NO
2929	2005	41-50	199	2010	65	Heterosexual	3	Yes
2622	2005	≤30	128	2009	50	PWID	3	Yes
2757	2005	41-50	309	2011	72	Homosexual	3	NO
1927	2005	31-40	158	2011	76	PWID	4	Yes
3742	2005	31-40	98	2008	39.5	Heterosexual	3	Yes
2739	2005	31-40	336	2010	63	Heterosexual	3	NO
3090	2005	≤30	198	2008	33.5	Homosexual	3	Yes
2010	2005	≥51	243	2010	57.5	Heterosexual	3	NO
3139	2005	31-40	225	2008	35	Homosexual	4	Yes
3453	2005	31-40	21	2008	32.5	Homosexual	3	Yes
3675	2005	≥51	179	2013	93.5	others	3	Yes
3785	2005	31-40	4	2009	52	Heterosexual	4	Yes
7	2005	41-50	346	2008	30	Heterosexual	3	NO
1180	2005	≤30	73	2009	46.5	others	3	Yes
2726	2005	31-40	289	2010	64.5	others	3	NO
3482	2005	≤30	212	2009	51.5	Homosexual	3	NO
75	2005	41-50	174	2010	63.5	PWID	4	Yes
3627	2005	31-40	171	2009	43	Homosexual	3	Yes
1650	2005	41-50	35	2008	33.5	Heterosexual	3	Yes
1719	2005	≤30	166	2008	33	PWID	3	Yes
817	2005	≤30	200	2008	29	PWID	3	NO
3529	2005	≤30	19	2013	94.5	others	4	Yes
1523	2006	41-50	443	2013	91	others	3	NO
2663	2006	≥51	85	2013	85.5	Homosexual	4	Yes
2551	2006	≥51	6	2009	45	Heterosexual	4	Yes
529	2006	31-40	275	2008	29	others	3	NO
3237	2006	≥51	252	2013	89.5	Heterosexual	3	NO
3540	2006	≥51	32	2011	70	others	3	Yes
253	2006	31-40	280	2012	71.5	Homosexual	3	NO
1029	2006	≥51	17	2008	26	Heterosexual	3	Yes
3735	2006	31-40	14	2011	60	Homosexual	4	Yes
1538	2006	31-40	169	2008	24	PWID	4	Yes
385	2006	≤30	184	2009	44	Homosexual	3	Yes
2142	2006	31-40	213	2009	33.5	others	3	NO
1048	2006	41-50	183	2008	21.5	Heterosexual	3	Yes
2837	2006	≥51	84	2008	21.5	others	3	Yes
1717	2006	31-40	262	2012	80	Homosexual	3	NO
658	2006	≤30	196	2009	38	PWID	3	Yes
616	2006	31-40	57	2009	40.5	Heterosexual	4	Yes
3725	2006	31-40	12	2008	20.5	Heterosexual	3	Yes
3686	2006	41-50	268	2013	80.5	others	3	NO
2409	2006	41-50	97	2011	59.5	Heterosexual	3	Yes
1597	2006	≤30	62	2011	58	Homosexual	3	Yes
3517	2006	41-50	254	2009	35	Heterosexual	3	NO
1907	2006	≥51	198	2008	20	Heterosexual	4	Yes
2358	2006	41-50	170	2011	58.5	Heterosexual	3	Yes
2272	2006	≥51	11	2008	26.5	others	3	Yes
1406	2006	31-40	10	2011	64	Homosexual	3	Yes
3459	2006	≥51	26	2010	42	Heterosexual	4	Yes
3224	2006	≤30	33	2010	44	Heterosexual	3	Yes
508	2006	31-40	232	2009	34	Homosexual	3	NO
3360	2006	≤30	364	2013	78	Homosexual	3	NO
766	2006	31-40	338	2008	24	PWID	3	NO
3585	2006	31-40	297	2014	92.5	PWID	3	NO
3449	2006	≥51	26	2009	39.5	PWID	4	Yes
527	2006	31-40	263	2011	59	PWID	3	NO
3679	2006	31-40	328	2011	59.5	Heterosexual	3	NO
196	2006	≥51	274	2009	29.5	others	4	Yes
3429	2006	≤30	123	2009	37.5	Homosexual	3	Yes
635	2006	≤30	509	2008	25	Heterosexual	3	NO
1803	2006	≤30	201	2009	29	others	4	Yes
206	2006	≤30	170	2008	17	Homosexual	2	Yes
2222	2006	31-40	119	2011	62	Homosexual	3	Yes
1130	2006	≤30	298	2009	27.5	Heterosexual	4	Yes
2586	2006	≤30	291	2010	50.5	Homosexual	3	NO
2313	2006	≤30	219	2011	58.5	others	3	NO
869	2006	≥51	314	2011	58.5	Heterosexual	3	NO
1223	2006	31-40	146	2008	16	Homosexual	4	Yes
3568	2006	31-40	270	2009	28	Heterosexual	3	NO
3008	2006	41-50	101	2009	30	Heterosexual	3	Yes
415	2006	≤30	204	2010	46	Homosexual	3	NO
1781	2006	31-40	161	2013	83.5	Heterosexual	3	Yes
950	2006	41-50	23	2008	17.5	Heterosexual	3	Yes
3432	2006	≤30	211	2008	14.5	Homosexual	3	NO
3589	2006	31-40	265	2013	81.5	Homosexual	3	NO
1178	2006	≤30	36	2010	46	Heterosexual	4	Yes
280	2007	41-50	270	2012	72.5	others	4	Yes
1291	2007	≤30	183	2009	34	Homosexual	3	Yes
2480	2007	31-40	177	2009	29.5	Heterosexual	3	Yes
874	2007	31-40	129	2010	40.5	Homosexual	3	Yes
3250	2007	31-40	96	2010	40	Homosexual	3	Yes
3796	2007	≤30	36	2009	32	Homosexual	3	Yes
1015	2007	31-40	158	2009	29.5	PWID	3	Yes
3505	2007	≤30	153	2011	50.5	Heterosexual	4	Yes
505	2007	≥51	207	2009	26.5	others	4	Yes
2397	2007	31-40	90	2011	48.5	Homosexual	3	Yes
1486	2007	41-50	279	2011	47	Heterosexual	4	Yes
2056	2007	≤30	8	2008	10	others	3	Yes
781	2007	≤30	297	2008	12.5	Heterosexual	4	Yes
450	2007	≥51	186	2008	11	Heterosexual	4	Yes
2309	2007	≤30	294	2010	44	others	3	NO
1163	2007	41-50	43	2008	10	Homosexual	3	Yes
154	2007	41-50	132	2008	16	Heterosexual	3	Yes
2032	2007	31-40	102	2009	22	Heterosexual	3	Yes
219	2007	41-50	39	2009	21	Heterosexual	3	Yes
2579	2007	≤30	297	2011	56.5	Homosexual	3	NO
3460	2007	31-40	169	2009	24	Homosexual	3	Yes
384	2007	≥51	250	2011	54.5	Heterosexual	3	NO
2112	2007	41-50	283	2010	42	Heterosexual	3	NO
3582	2007	≤30	118	2009	25	Heterosexual	3	Yes
3111	2007	41-50	26	2011	55	Homosexual	3	Yes
1828	2007	31-40	137	2012	58	Homosexual	3	Yes
3133	2007	≤30	286	2012	62	Homosexual	3	NO
2834	2007	≥51	329	2012	59.5	others	3	NO
2430	2007	≤30	103	2010	43	Homosexual	4	Yes
3358	2007	31-40	36	2012	60.5	others	3	Yes
1032	2007	31-40	292	2008	14.5	Homosexual	3	NO
3637	2007	41-50	34	2009	28	Heterosexual	3	Yes
2388	2007	≤30	289	2009	30	Homosexual	3	NO
144	2007	≤30	165	2008	11	Homosexual	3	Yes
265	2007	31-40	169	2011	45	Heterosexual	3	Yes
3328	2007	31-40	178	2012	57.5	Homosexual	3	Yes
255	2007	≤30	176	2010	33	Homosexual	3	Yes
1239	2007	≤30	84	2009	23.5	Homosexual	3	Yes
2169	2007	31-40	27	2011	43.5	Homosexual	4	Yes
3661	2007	31-40	210	2008	12	Homosexual	4	Yes
3580	2007	31-40	29	2013	71	Homosexual	3	Yes
3551	2007	≤30	305	2010	41	Heterosexual	3	NO
3336	2007	31-40	134	2008	11.5	Homosexual	3	Yes
628	2007	≥51	173	2008	7	Heterosexual	4	Yes
2059	2007	31-40	244	2011	48.5	Homosexual	3	NO
304	2007	31-40	290	2011	46	Heterosexual	3	NO
3658	2007	≥51	9	2010	37	Heterosexual	3	Yes
2861	2007	≤30	107	2008	12.5	Homosexual	3	Yes
3619	2007	≤30	291	2008	10.5	Heterosexual	3	NO
3255	2007	31-40	132	2010	36	Heterosexual	3	Yes
2529	2007	≤30	340	2011	50.5	Homosexual	3	NO
1256	2007	31-40	212	2010	40	Homosexual	3	NO
3438	2007	31-40	70	2013	65.5	Homosexual	3	Yes
1979	2007	41-50	21	2011	42	Heterosexual	3	Yes
2438	2007	31-40	152	2009	26	Homosexual	3	Yes
1479	2007	31-40	133	2009	17.5	PWID	3	Yes
2678	2007	31-40	146	2008	15	Homosexual	3	Yes
2583	2007	31-40	244	2014	81.5	Heterosexual	3	NO
3140	2007	31-40	123	2008	5.5	Heterosexual	3	Yes
663	2007	≥51	312	2012	58.5	Homosexual	3	NO
3042	2007	31-40	39	2009	27.5	Heterosexual	3	Yes
2712	2007	≥51	221	2008	4.5	others	3	NO
1532	2007	≥51	280	2011	51	Heterosexual	3	NO
3225	2007	31-40	21	2009	19	PWID	4	Yes
1852	2007	≥51	199	2010	38	Heterosexual	3	Yes
2199	2007	31-40	165	2008	9.5	Heterosexual	3	Yes
2170	2007	41-50	29	2008	3	others	3	Yes
2883	2007	31-40	108	2010	31.5	Homosexual	3	Yes
1591	2007	≤30	149	2010	35.5	Homosexual	3	Yes
3208	2007	31-40	325	2010	35.5	Heterosexual	3	NO
2683	2007	31-40	247	2008	8.5	Heterosexual	4	Yes
112	2007	31-40	273	2010	30	Homosexual	3	NO
499	2007	≤30	21	2008	14.5	Homosexual	3	Yes
108	2007	31-40	293	2011	48.5	Homosexual	4	Yes
918	2007	31-40	78	2012	61	others	4	Yes
1013	2007	≤30	38	2009	18.5	Heterosexual	4	Yes
2306	2007	31-40	274	2011	51.5	Homosexual	3	NO
3132	2007	≤30	170	2008	9.5	others	3	Yes
2338	2007	≥51	88	2008	2	others	3	Yes
1102	2007	≥51	248	2008	3	Heterosexual	3	NO
444	2007	41-50	179	2010	26	Homosexual	3	Yes
1788	2007	41-50	26	2008	7.5	Heterosexual	4	Yes
1666	2007	≤30	270	2010	28	Homosexual	3	NO
336	2007	≤30	185	2008	4.5	Homosexual	4	Yes
1744	2007	≥51	42	2008	1.5	others	4	Yes
3262	2007	31-40	212	2010	35.5	Homosexual	3	NO
636	2007	41-50	17	2008	2.5	Homosexual	3	Yes
316	2007	≥51	25	2008	1	others	4	Yes
2417	2007	≥51	154	2008	1.5	Heterosexual	3	Yes
955	2007	41-50	10	2008	0.5	Homosexual	4	Yes
3755	2008	31-40	210	2010	25	Homosexual	3	NO
552	2008	41-50	199	2010	32	PWID	3	Yes
2017	2008	≤30	122	2009	18	Homosexual	3	Yes
1919	2008	31-40	56	2014	76	Homosexual	4	Yes
1742	2008	≤30	199	2009	17.5	PWID	3	Yes
1021	2008	31-40	69	2010	29.5	PWID	3	Yes
2974	2008	41-50	4	2008	0.5	Heterosexual	4	Yes
1107	2008	≥51	219	2008	2	others	3	NO
3516	2008	31-40	251	2009	15.5	Homosexual	3	NO
3082	2008	41-50	275	2009	13	Heterosexual	3	NO
481	2008	31-40	196	2010	28	Homosexual	3	Yes
1930	2008	41-50	34	2008	10	Homosexual	4	Yes
678	2008	≤30	338	2008	8.5	Homosexual	3	NO
1313	2008	≤30	258	2010	34.5	Homosexual	3	NO
2719	2008	31-40	63	2008	1	others	3	Yes
1421	2008	≤30	187	2013	61.5	others	3	Yes
2896	2008	31-40	203	2010	25.5	Heterosexual	3	NO
1317	2008	31-40	99	2009	18	Homosexual	4	Yes
2262	2008	≤30	320	2012	50	Homosexual	3	NO
2696	2008	≤30	205	2012	51.5	others	3	NO
1910	2008	41-50	265	2009	13.5	Heterosexual	3	NO
1771	2008	≥51	89	2009	11	Heterosexual	3	Yes
843	2008	≤30	540	2008	5	Heterosexual	3	NO
1766	2008	31-40	198	2008	2	Heterosexual	3	Yes
1345	2008	≤30	267	2009	17.5	Homosexual	3	NO
648	2008	41-50	253	2012	55	PWID	3	NO
3179	2008	41-50	54	2008	2	Heterosexual	3	Yes
2258	2008	≤30	4	2013	60	Homosexual	3	Yes
850	2008	≤30	321	2009	12	Heterosexual	3	NO
3550	2008	31-40	255	2013	69.5	Heterosexual	3	NO
3150	2008	≤30	210	2008	3	Heterosexual	4	Yes
1601	2008	≤30	89	2008	2	Homosexual	3	Yes
2881	2008	≥51	15	2008	2.5	Heterosexual	3	Yes
2869	2008	31-40	205	2009	16.5	Heterosexual	3	NO
1394	2008	≥51	216	2008	1	Heterosexual	3	NO
2819	2008	≤30	387	2008	2.5	others	2	NO
3108	2008	≤30	225	2009	14.5	Homosexual	3	NO
577	2008	≥51	214	2008	4.5	others	3	NO
3787	2008	≥51	143	2008	2	Homosexual	4	Yes
1525	2008	≥51	51	2008	3	Homosexual	3	Yes
580	2008	31-40	168	2009	16	Homosexual	3	Yes
272	2008	41-50	275	2012	46.5	Heterosexual	3	NO
3533	2008	≤30	348	2012	57.5	Heterosexual	3	NO
1876	2008	31-40	323	2011	43.5	Homosexual	3	NO
2539	2008	≤30	40	2008	2	Heterosexual	3	Yes
1358	2008	31-40	296	2010	31.5	Homosexual	3	NO
3668	2008	≥51	5	2008	0.5	others	3	Yes
1677	2008	31-40	289	2011	40	Homosexual	3	NO
3386	2008	31-40	266	2008	7	Heterosexual	3	NO
1031	2008	41-50	11	2008	1	Heterosexual	2	Yes
2349	2008	≤30	54	2008	6.5	Heterosexual	4	Yes
554	2008	31-40	299	2009	10	Homosexual	3	NO
2130	2008	31-40	100	2008	3.5	Heterosexual	2	Yes
2936	2008	≥51	40	2008	1.5	Heterosexual	4	Yes
2336	2008	31-40	176	2009	9.5	Heterosexual	3	Yes
3431	2008	≥51	304	2008	1.5	Heterosexual	3	NO
3263	2008	≤30	5	2012	57	Homosexual	3	Yes
2754	2008	41-50	67	2014	70	Heterosexual	3	Yes
2924	2008	31-40	112	2008	7	Homosexual	3	Yes
2487	2008	41-50	21	2008	3.5	Heterosexual	4	Yes
2100	2008	≤30	336	2010	22	Homosexual	3	NO
1390	2008	31-40	345	2011	40	Heterosexual	3	NO
3020	2008	≤30	136	2008	2	Homosexual	4	Yes
3673	2008	≤30	210	2012	50	Homosexual	3	NO
107	2008	≤30	124	2008	2.5	Homosexual	3	Yes
1994	2008	≤30	213	2009	15.5	Homosexual	3	NO
834	2008	≤30	342	2011	39.5	Homosexual	3	NO
3056	2008	31-40	108	2010	31.5	Heterosexual	3	Yes
119	2008	31-40	92	2008	2	others	3	Yes
623	2008	≤30	44	2008	1	Homosexual	2	Yes
581	2008	≥51	337	2008	2.5	others	4	Yes
3509	2008	31-40	227	2009	13	Homosexual	3	NO
3606	2008	≥51	139	2010	28	Homosexual	3	Yes
111	2008	≤30	110	2012	53.5	Heterosexual	3	Yes
2467	2008	≤30	177	2008	2.5	Homosexual	4	Yes
627	2008	31-40	292	2013	62.5	Homosexual	3	NO
2768	2008	31-40	105	2012	52.5	Heterosexual	3	Yes
797	2008	≤30	299	2008	0.5	Heterosexual	3	NO
3068	2008	31-40	94	2009	14.5	Heterosexual	3	Yes
3623	2008	41-50	175	2009	12.5	Heterosexual	3	Yes
1226	2008	31-40	194	2012	51.5	Homosexual	3	Yes
3294	2008	≥51	121	2008	2	Heterosexual	4	Yes
1146	2008	≤30	104	2009	18	Homosexual	3	Yes
2937	2008	41-50	47	2009	11	Homosexual	3	Yes
838	2008	31-40	162	2010	26.5	Homosexual	3	Yes
3374	2008	41-50	136	2009	12	PWID	4	Yes
1912	2008	41-50	9	2008	0.5	others	3	Yes
123	2008	≥51	19	2008	2.5	others	4	Yes
1084	2008	≤30	14	2011	35	others	3	Yes
930	2008	≤30	162	2009	11	Homosexual	3	Yes
2585	2008	31-40	22	2008	0.5	Heterosexual	4	Yes
3019	2008	41-50	110	2008	3	others	3	Yes
535	2008	≤30	226	2012	56	Homosexual	3	NO
3257	2008	41-50	291	2011	32	Homosexual	4	Yes
217	2008	31-40	152	2009	12	Homosexual	3	Yes
1372	2008	41-50	16	2008	0.5	others	3	Yes
2193	2008	31-40	32	2010	23	Heterosexual	3	Yes
2792	2008	41-50	28	2008	0.5	others	4	Yes
2298	2008	≤30	161	2008	1.5	others	3	Yes
2252	2008	≤30	126	2014	71	Homosexual	3	Yes
1968	2008	31-40	22	2008	0.5	Heterosexual	4	Yes
3680	2008	41-50	122	2009	16.5	Heterosexual	3	Yes
573	2008	31-40	87	2009	12	Homosexual	3	Yes
2133	2008	31-40	180	2011	37.5	Heterosexual	3	Yes
2278	2008	31-40	226	2009	16	Homosexual	3	NO
1222	2008	≤30	71	2011	34.5	others	4	Yes
779	2008	31-40	245	2012	55	Homosexual	3	NO
605	2008	≥51	63	2008	0.5	others	2	Yes
1209	2008	≤30	306	2011	37	Homosexual	3	NO
69	2008	31-40	2	2008	1	Heterosexual	3	Yes
3357	2008	≥51	405	2014	70.5	Homosexual	3	NO
418	2008	≥51	117	2008	5.5	Heterosexual	4	Yes
1140	2008	≤30	209	2011	35	Homosexual	3	NO
1503	2008	41-50	1	2008	0.5	Heterosexual	2	Yes
1922	2008	41-50	153	2009	10	Homosexual	3	Yes
41	2008	≥51	93	2008	4	Heterosexual	3	Yes
3180	2008	≤30	8	2008	1	Heterosexual	4	Yes
3027	2008	31-40	209	2009	7	Heterosexual	3	NO
2251	2008	31-40	309	2009	6	Homosexual	4	Yes
2975	2008	41-50	10	2010	18.5	Homosexual	4	Yes
2455	2008	≤30	221	2008	1.5	Homosexual	4	Yes
1399	2008	31-40	156	2010	21.5	Homosexual	3	Yes
2965	2008	≥51	58	2008	3.5	Heterosexual	4	Yes
3479	2008	≤30	205	2010	29	Homosexual	3	NO
3417	2008	31-40	224	2010	28.5	Homosexual	3	NO
464	2008	41-50	193	2009	6.5	Homosexual	3	Yes
239	2008	41-50	97	2009	15	Homosexual	3	Yes
2665	2008	31-40	2	2012	52	others	3	Yes
1875	2008	31-40	57	2012	46	others	4	Yes
3448	2008	31-40	54	2008	0.5	Homosexual	3	Yes
811	2008	≥51	209	2009	9.5	others	4	Yes
160	2008	31-40	299	2011	39	Homosexual	2	NO
266	2008	≤30	165	2008	2	Homosexual	4	Yes
2758	2008	≤30	262	2008	4	Heterosexual	3	NO
2337	2008	≥51	409	2008	3.5	Heterosexual	3	NO
2984	2008	≤30	249	2008	3	Homosexual	3	NO
3253	2008	41-50	5	2008	1.5	Heterosexual	4	Yes
3351	2008	≥51	217	2010	24	Heterosexual	3	NO
3586	2008	31-40	234	2010	28	Homosexual	3	NO
309	2008	31-40	234	2008	3.5	Homosexual	3	NO
578	2008	≤30	190	2009	12	Homosexual	4	Yes
232	2008	≥51	145	2008	2	Heterosexual	2	Yes
742	2008	31-40	248	2010	24.5	Heterosexual	3	NO
3534	2008	31-40	153	2010	27	Heterosexual	3	Yes
212	2008	≥51	166	2012	48.5	Homosexual	3	Yes
61	2008	31-40	40	2008	2.5	PWID	1	Yes
3733	2008	41-50	51	2011	32	Heterosexual	4	Yes
2895	2008	31-40	261	2009	16.5	Heterosexual	3	NO
2838	2008	41-50	275	2009	15.5	others	3	NO
862	2008	≤30	195	2009	8	Homosexual	3	Yes
1649	2008	41-50	21	2008	1	others	3	Yes
1020	2008	41-50	173	2011	33	Homosexual	3	Yes
652	2008	≤30	11	2008	1.5	Homosexual	3	Yes
2091	2008	≤30	195	2012	48	Homosexual	3	Yes
147	2008	31-40	206	2011	31	Homosexual	3	NO
1565	2008	41-50	283	2012	53	others	3	NO
208	2008	≤30	204	2010	22	Homosexual	3	NO
307	2008	31-40	264	2008	3.5	Homosexual	4	Yes
2369	2008	31-40	172	2010	22	Homosexual	3	Yes
241	2008	31-40	45	2011	34	Homosexual	3	Yes
2611	2008	31-40	303	2011	37.5	Homosexual	3	NO
70	2008	≥51	123	2009	15.5	Heterosexual	4	Yes
1231	2008	≥51	77	2008	2	Heterosexual	4	Yes
2553	2008	≤30	312	2008	0.5	Homosexual	3	NO
2175	2008	≥51	225	2009	15.5	Heterosexual	3	NO
83	2008	≤30	56	2008	2.5	PWID	3	Yes
2325	2008	31-40	53	2009	11.5	Homosexual	3	Yes
2971	2008	41-50	6	2008	0.5	Homosexual	4	Yes
2662	2008	≥51	9	2008	1	Heterosexual	4	Yes
364	2008	≥51	113	2009	11	Heterosexual	4	Yes
79	2008	≤30	94	2008	0.5	Homosexual	4	Yes
978	2008	≤30	9	2008	1	Homosexual	4	Yes
2603	2008	31-40	357	2008	0.5	PWID	3	NO
320	2008	≤30	332	2008	0.5	Homosexual	3	NO
598	2008	41-50	332	2008	0.5	Heterosexual	4	Yes
1530	2008	≥51	274	2008	2.5	others	4	Yes
1743	2008	≥51	7	2010	17	others	4	Yes
1641	2008	31-40	165	2010	22.5	PWID	3	Yes
857	2008	≤30	76	2008	2	Heterosexual	4	Yes
1008	2008	41-50	331	2008	2.5	Heterosexual	3	NO
1659	2008	≥51	31	2009	5	Homosexual	3	Yes
750	2008	≤30	225	2009	5.5	Homosexual	3	NO
80	2008	41-50	42	2008	1	others	4	Yes
1855	2008	41-50	325	2010	23	PWID	3	NO
2558	2008	31-40	8	2008	1	others	4	Yes
3701	2008	≤30	142	2010	18.5	Heterosexual	3	Yes
1574	2008	31-40	160	2009	14.5	Homosexual	3	Yes
3322	2008	≥51	180	2010	21	Heterosexual	3	Yes
32	2008	31-40	274	2009	12.5	Heterosexual	3	NO
413	2008	31-40	235	2011	32	PWID	3	NO
3212	2008	41-50	6	2008	1	Heterosexual	4	Yes
967	2008	≥51	72	2008	1	others	4	Yes
979	2008	≥51	26	2008	0.5	Homosexual	4	Yes
470	2008	≤30	114	2008	1	others	4	Yes
2636	2008	≤30	29	2009	4	Heterosexual	3	Yes
2626	2008	31-40	172	2009	6	PWID	1	Yes
626	2008	≥51	97	2008	3	others	4	Yes
3486	2008	≥51	150	2008	1	others	3	Yes
2592	2008	≤30	244	2009	10	Homosexual	3	NO
2527	2008	41-50	164	2010	17.5	Heterosexual	3	Yes
1978	2008	≤30	70	2011	30	Homosexual	3	Yes
1627	2008	≤30	120	2009	3.5	Homosexual	3	Yes
2886	2008	≤30	253	2009	8.5	Homosexual	4	Yes
3260	2008	≤30	203	2011	31	Homosexual	3	NO
159	2008	31-40	855	2012	42.5	Heterosexual	3	NO
3541	2008	41-50	19	2009	3	others	4	Yes
3547	2008	41-50	5	2008	0.5	Heterosexual	4	Yes
163	2008	≤30	57	2011	33.5	Homosexual	4	Yes
1004	2008	31-40	245	2011	30.5	Homosexual	3	NO
1595	2008	31-40	35	2009	5.5	Homosexual	3	Yes
570	2008	≥51	191	2009	6.5	PWID	4	Yes
1402	2008	≥51	115	2008	1.5	Homosexual	3	Yes
421	2008	≤30	217	2009	3.5	Heterosexual	4	Yes
181	2008	31-40	427	2008	1	others	3	NO
1973	2008	≥51	14	2008	2	Heterosexual	4	Yes
1212	2008	41-50	343	2013	59.5	Homosexual	3	NO
402	2008	41-50	13	2008	1	others	4	Yes
67	2008	≥51	783	2009	13	Heterosexual	3	NO
1243	2008	≤30	198	2009	3.5	Heterosexual	3	Yes
1957	2008	31-40	129	2009	2	Homosexual	1	Yes
2595	2008	≤30	250	2008	0.5	Homosexual	3	NO
1319	2008	31-40	258	2009	5.5	PWID	3	NO
3047	2008	≥51	77	2009	2	others	3	Yes
2868	2008	31-40	19	2009	4	Homosexual	3	Yes
2083	2008	31-40	292	2008	1.5	Heterosexual	4	Yes
1296	2008	≤30	240	2010	23	Homosexual	3	NO
2255	2008	31-40	340	2012	50.5	PWID	3	NO
971	2008	31-40	105	2012	41	Heterosexual	3	Yes
3635	2008	41-50	62	2010	17.5	Homosexual	4	Yes
1617	2008	31-40	129	2010	25	Heterosexual	3	Yes
2361	2008	41-50	7	2008	1	Heterosexual	4	Yes
2066	2008	≤30	239	2009	3	Heterosexual	3	NO
881	2008	≥51	116	2008	0.5	Heterosexual	4	Yes
2969	2008	≥51	13	2008	1.5	others	4	Yes
1961	2008	31-40	12	2011	27	Heterosexual	3	Yes
262	2008	≥51	54	2008	1	Heterosexual	3	Yes
3601	2008	≤30	167	2009	4	Homosexual	3	Yes
2398	2008	41-50	239	2009	2	Heterosexual	3	NO
3315	2008	41-50	102	2008	1	Heterosexual	3	Yes
2074	2008	≥51	266	2009	2	Heterosexual	3	NO
969	2008	≥51	218	2008	1	Heterosexual	4	Yes
50	2008	31-40	285	2013	56.5	Homosexual	3	NO
3629	2008	≥51	286	2009	2	Heterosexual	3	NO
2552	2008	≤30	248	2012	42	Homosexual	3	NO
823	2008	≤30	328	2009	3.5	others	3	NO
256	2008	≤30	252	2012	42.5	Homosexual	3	NO
3389	2008	41-50	36	2009	1	Heterosexual	4	Yes
2623	2008	41-50	16	2009	4.5	Heterosexual	3	Yes
1679	2008	≥51	33	2009	2	Heterosexual	4	Yes
1012	2008	≤30	284	2012	44.5	Homosexual	3	NO
872	2008	≥51	28	2008	0.5	Homosexual	4	Yes
2720	2008	≥51	65	2012	40.5	Homosexual	4	Yes
972	2008	≤30	36	2009	2.5	Homosexual	4	Yes
1987	2008	41-50	125	2011	31	Heterosexual	3	Yes
2646	2008	≤30	249	2010	17	Heterosexual	3	NO
2794	2008	31-40	273	2008	0.5	Homosexual	3	NO
3480	2008	31-40	256	2011	29.5	Homosexual	3	NO
2773	2008	≥51	29	2009	1	Heterosexual	3	Yes
1362	2008	31-40	429	2011	35.5	Homosexual	3	NO
1953	2008	41-50	146	2009	3	Heterosexual	3	Yes
226	2008	41-50	316	2010	14.5	Heterosexual	3	NO
1557	2008	31-40	146	2009	6.5	Heterosexual	3	Yes
2504	2008	41-50	158	2009	8	Heterosexual	3	Yes
583	2008	41-50	151	2009	4	Heterosexual	4	Yes
3062	2008	41-50	338	2011	32	Homosexual	3	NO
1069	2008	≥51	0	2009	1.5	Heterosexual	3	Yes
3575	2009	≤30	255	2013	50	Heterosexual	3	NO
651	2009	41-50	146	2011	30.5	Heterosexual	3	Yes
1704	2009	41-50	16	2009	0.5	Heterosexual	4	Yes
886	2009	31-40	190	2010	18	PWID	3	Yes
3422	2009	41-50	200	2012	39.5	Heterosexual	3	NO
1674	2009	41-50	351	2009	5	PWID	3	NO
1352	2009	41-50	214	2009	1.5	Heterosexual	3	NO
3297	2009	41-50	116	2011	30	Heterosexual	3	Yes
353	2009	41-50	10	2009	1.5	Heterosexual	4	Yes
1982	2009	≤30	221	2011	29	Homosexual	3	NO
1707	2009	≥51	41	2009	1	Heterosexual	3	Yes
3234	2009	≥51	314	2011	26.5	Homosexual	3	NO
1314	2009	31-40	13	2009	0.5	others	4	Yes
3270	2009	31-40	24	2014	63.5	Homosexual	4	Yes
1801	2009	31-40	224	2010	23.5	PWID	4	Yes
865	2009	41-50	24	2009	0.5	Heterosexual	4	Yes
2814	2009	≥51	303	2010	21	Homosexual	3	NO
3762	2009	≥51	180	2009	3.5	Heterosexual	3	Yes
1400	2009	≤30	199	2011	32.5	Homosexual	3	Yes
1600	2009	41-50	267	2009	1.5	Heterosexual	3	NO
3770	2009	41-50	141	2009	1.5	others	3	Yes
2578	2009	≥51	277	2009	2.5	Heterosexual	3	NO
2824	2009	31-40	105	2009	1	Homosexual	3	Yes
1397	2009	31-40	234	2014	61.5	others	3	NO
313	2009	≥51	24	2013	59.5	others	3	Yes
3269	2009	≤30	17	2009	3.5	Homosexual	3	Yes
3316	2009	≤30	234	2009	3.5	Heterosexual	3	NO
2288	2009	≤30	215	2011	29	Homosexual	3	NO
2370	2009	41-50	128	2010	21.5	others	3	Yes
3400	2009	≥51	32	2009	1	others	3	Yes
2191	2009	≥51	102	2010	21	Heterosexual	3	Yes
1686	2009	31-40	232	2013	51.5	Heterosexual	3	NO
3337	2009	≥51	5	2009	0.5	Heterosexual	3	Yes
2385	2009	≤30	195	2011	27.5	Homosexual	3	Yes
143	2009	≥51	13	2009	2	others	3	Yes
606	2009	41-50	100	2009	2	Homosexual	3	Yes
46	2009	31-40	119	2011	28.5	Homosexual	3	Yes
2557	2009	31-40	157	2009	0.5	others	1	Yes
2479	2009	31-40	343	2009	4	Heterosexual	3	NO
763	2009	31-40	59	2009	1.5	Heterosexual	3	Yes
837	2009	≤30	162	2011	26.5	Homosexual	3	Yes
3689	2009	41-50	78	2009	0.5	Heterosexual	3	Yes
2536	2009	41-50	131	2009	4.5	PWID	3	Yes
170	2009	≥51	36	2009	1	Heterosexual	4	Yes
2512	2009	41-50	250	2011	27.5	Heterosexual	3	NO
3363	2009	≤30	32	2010	11.5	Heterosexual	4	Yes
1751	2009	31-40	283	2011	24	Homosexual	3	NO
2018	2009	31-40	319	2011	30.5	Homosexual	3	NO
2962	2009	31-40	23	2009	1.5	Homosexual	4	Yes
1584	2009	41-50	6	2009	1	Heterosexual	4	Yes
3671	2009	≥51	332	2009	2	Homosexual	3	NO
1944	2009	41-50	167	2009	3.5	Homosexual	3	Yes
877	2009	41-50	30	2013	55	Heterosexual	3	Yes
3079	2009	41-50	21	2009	1	Homosexual	3	Yes
3771	2009	41-50	314	2011	27	Homosexual	3	NO
705	2009	≤30	230	2010	22	Homosexual	3	NO
2604	2009	≤30	299	2011	32.5	Homosexual	3	NO
1522	2009	≤30	21	2009	5	Homosexual	4	Yes
1785	2009	41-50	259	2009	7.5	Homosexual	3	NO
2525	2009	≥51	49	2009	0.5	Heterosexual	4	Yes
1934	2009	31-40	179	2010	11.5	Homosexual	3	Yes
1018	2009	31-40	315	2009	8	others	3	NO
3574	2009	≤30	250	2009	2	others	3	NO
2676	2009	41-50	2	2009	1	Heterosexual	3	Yes
2803	2009	41-50	73	2009	3	Homosexual	4	Yes
2256	2009	31-40	241	2010	17	Homosexual	3	NO
2485	2009	31-40	322	2010	21.5	Homosexual	3	NO
889	2009	41-50	7	2009	0.5	Homosexual	4	Yes
2950	2009	≤30	327	2009	0.5	Heterosexual	3	NO
3744	2009	≤30	22	2010	15	Heterosexual	4	Yes
149	2009	≤30	147	2009	2	others	3	Yes
399	2009	≤30	257	2011	23.5	Homosexual	3	NO
2323	2009	≥51	14	2009	2	Heterosexual	2	Yes
2159	2009	≥51	202	2009	1.5	others	4	Yes
890	2009	≤30	305	2013	46	others	3	NO
875	2009	31-40	97	2010	17	others	3	Yes
731	2009	≤30	136	2010	12	Heterosexual	3	Yes
739	2009	≤30	215	2011	27.5	Homosexual	3	NO
996	2009	≤30	253	2009	1	PWID	3	NO
3159	2009	≤30	178	2009	2	Heterosexual	3	Yes
2829	2009	31-40	36	2011	28	Heterosexual	3	Yes
156	2009	≥51	200	2012	36.5	Heterosexual	3	NO
808	2009	≥51	29	2011	24	Homosexual	4	Yes
3598	2009	≤30	42	2010	15.5	Heterosexual	3	Yes
3406	2009	≤30	206	2011	25	Homosexual	3	NO
2630	2009	41-50	279	2011	25	Homosexual	3	NO
770	2009	41-50	295	2011	28.5	others	3	NO
2184	2009	31-40	224	2010	17.5	Homosexual	3	NO
2339	2009	≥51	207	2011	22	Heterosexual	3	NO
1887	2009	≥51	358	2009	7.5	Heterosexual	3	NO
1870	2009	≤30	497	2010	9	Homosexual	3	NO
492	2009	31-40	260	2013	51.5	Homosexual	3	NO
3664	2009	41-50	111	2011	27.5	Homosexual	3	Yes
3665	2009	41-50	111	2011	27.5	Homosexual	3	Yes
3775	2009	41-50	226	2009	2.5	Heterosexual	3	NO
1037	2009	≥51	192	2009	1.5	Heterosexual	3	Yes
1891	2009	≤30	499	2009	1.5	Heterosexual	3	NO
929	2009	≤30	258	2011	26	Homosexual	3	NO
2099	2009	31-40	260	2009	2	Homosexual	4	Yes
288	2009	31-40	279	2012	39	Heterosexual	3	NO
148	2009	31-40	64	2009	0.5	Heterosexual	3	Yes
1441	2009	31-40	30	2012	39	Heterosexual	3	Yes
878	2009	31-40	332	2013	46	Heterosexual	3	NO
3722	2009	31-40	391	2012	35.5	Heterosexual	3	NO
1849	2009	41-50	356	2010	12	PWID	3	NO
351	2009	≥51	3	2009	1	others	3	Yes
458	2009	≥51	3	2009	2.5	Heterosexual	4	Yes
454	2009	31-40	234	2012	39	Homosexual	3	NO
1154	2009	≥51	260	2010	12	Heterosexual	3	NO
3115	2009	≤30	124	2009	0.5	others	3	Yes
1453	2009	31-40	323	2009	0.5	Homosexual	3	NO
268	2009	41-50	281	2014	59.5	Homosexual	3	NO
2652	2009	≥51	13	2009	1	Heterosexual	3	Yes
617	2009	≤30	195	2010	18.5	Homosexual	3	Yes
2014	2009	31-40	28	2013	54	others	4	Yes
1727	2009	31-40	206	2010	18.5	Homosexual	3	NO
409	2009	41-50	136	2009	1	Heterosexual	3	Yes
350	2009	≥51	47	2009	1	Heterosexual	4	Yes
2945	2009	≤30	54	2009	1.5	Homosexual	3	Yes
3286	2009	≥51	267	2009	1	Heterosexual	3	NO
1918	2009	≤30	373	2010	11.5	Heterosexual	3	NO
1668	2009	≤30	160	2009	2	Heterosexual	3	Yes
2981	2009	≤30	176	2010	17.5	Homosexual	3	Yes
396	2009	31-40	1	2009	0.5	Heterosexual	3	Yes
3261	2009	41-50	277	2009	5	Homosexual	4	Yes
2620	2009	≤30	479	2014	59.5	Heterosexual	3	NO
1843	2009	41-50	3	2009	0.5	Homosexual	3	Yes
1939	2009	≥51	390	2010	17	Heterosexual	4	Yes
2915	2009	≤30	221	2013	51.5	Homosexual	3	NO
1427	2009	31-40	277	2011	25.5	Homosexual	3	NO
2537	2009	31-40	281	2011	26	Homosexual	3	NO
486	2009	≤30	184	2011	24.5	Homosexual	3	Yes
1162	2009	31-40	225	2009	7	Homosexual	3	NO
1267	2009	31-40	7	2009	2	Heterosexual	3	Yes
3176	2009	≤30	113	2010	18.5	Homosexual	3	Yes
2407	2009	41-50	204	2009	1.5	others	3	NO
986	2009	31-40	307	2013	52	Homosexual	3	NO
3178	2009	31-40	147	2010	11.5	Heterosexual	3	Yes
596	2009	≥51	103	2009	1.5	Heterosexual	4	Yes
2647	2009	≥51	222	2011	22.5	Homosexual	3	NO
2394	2009	31-40	9	2009	1	others	4	Yes
3308	2009	31-40	307	2013	50.5	others	4	Yes
427	2009	31-40	308	2012	34.5	Homosexual	3	NO
1798	2009	41-50	167	2009	1	Homosexual	3	Yes
2993	2009	≤30	156	2010	11	Homosexual	3	Yes
1341	2009	≤30	123	2011	29.5	Homosexual	3	Yes
848	2009	≤30	8	2009	2	Heterosexual	4	Yes
3254	2009	≤30	647	2014	60.5	Heterosexual	3	NO
3674	2009	41-50	115	2009	1.5	Heterosexual	4	Yes
339	2009	≤30	290	2010	15	Heterosexual	3	NO
521	2009	41-50	4	2009	0.5	Heterosexual	4	Yes
2624	2009	≤30	326	2009	1	others	3	NO
753	2009	≤30	38	2013	46.5	Homosexual	3	Yes
327	2009	31-40	136	2009	1.5	Heterosexual	4	Yes
522	2009	41-50	33	2009	5.5	Homosexual	3	Yes
1694	2009	≥51	26	2009	1	others	4	Yes
876	2009	31-40	189	2010	15	Homosexual	3	Yes
2302	2009	31-40	234	2009	5	Homosexual	3	NO
2353	2009	31-40	195	2011	22.5	Homosexual	3	Yes
3300	2009	41-50	30	2009	1	Heterosexual	4	Yes
3210	2009	≤30	262	2012	34	Homosexual	3	NO
818	2009	≤30	319	2011	20.5	Heterosexual	3	NO
449	2009	31-40	163	2009	1	Heterosexual	3	Yes
2635	2009	31-40	258	2010	13	Homosexual	3	NO
1732	2009	≥51	150	2010	12	Heterosexual	3	Yes
124	2009	≥51	94	2010	18	Heterosexual	3	Yes
1878	2009	≥51	92	2009	1	Heterosexual	3	Yes
3457	2009	≤30	280	2011	26	Homosexual	3	NO
851	2009	≥51	244	2009	0.5	Heterosexual	3	NO
2913	2009	31-40	203	2013	51.5	Homosexual	3	NO
2744	2009	41-50	34	2009	1	Heterosexual	3	Yes
2666	2009	≤30	12	2012	40.5	Homosexual	4	Yes
245	2009	≥51	121	2009	1	Heterosexual	2	Yes
1823	2009	≤30	74	2013	54	Heterosexual	3	Yes
1783	2009	31-40	305	2009	1	Homosexual	3	NO
2741	2009	31-40	249	2011	23	Homosexual	3	NO
1826	2009	≤30	328	2010	8	Homosexual	3	NO
2367	2009	41-50	136	2009	1.5	Homosexual	3	Yes
1516	2009	≤30	238	2009	1	Heterosexual	3	NO
95	2009	≤30	288	2009	3	others	3	NO
422	2009	≤30	157	2012	33	Homosexual	4	Yes
2875	2009	31-40	178	2013	49	Homosexual	4	Yes
2328	2009	41-50	180	2011	25.5	Heterosexual	1	Yes
2828	2009	41-50	237	2010	14	Homosexual	3	NO
1837	2009	≤30	269	2010	15.5	Homosexual	3	NO
138	2009	41-50	123	2010	7	Homosexual	3	Yes
2224	2009	31-40	35	2009	1	Heterosexual	4	Yes
2037	2009	31-40	247	2010	16.5	Heterosexual	4	Yes
2916	2009	41-50	270	2011	23	others	3	NO
2489	2009	≥51	302	2012	37.5	Heterosexual	3	NO
561	2009	≤30	230	2011	23.5	Homosexual	3	NO
3442	2009	41-50	307	2009	1	Homosexual	3	NO
2382	2009	≥51	123	2009	0.5	Heterosexual	3	Yes
3149	2009	≥51	285	2011	21.5	Homosexual	3	NO
2543	2009	31-40	185	2012	42	PWID	3	Yes
1687	2009	41-50	196	2010	17	Homosexual	3	Yes
3542	2009	≥51	46	2009	2	Heterosexual	4	Yes
3312	2009	31-40	197	2012	31	Homosexual	3	Yes
619	2009	31-40	161	2010	12.5	Heterosexual	3	Yes
1160	2009	41-50	6	2009	1	Heterosexual	4	Yes
789	2009	31-40	187	2009	5.5	Homosexual	3	Yes
2196	2009	≤30	244	2012	30	Homosexual	3	NO
807	2009	≥51	52	2009	2.5	Homosexual	3	Yes
2171	2009	31-40	111	2009	2	Homosexual	3	Yes
3691	2009	41-50	12	2009	2	Heterosexual	4	Yes
926	2009	≥51	47	2009	1	others	4	Yes
116	2009	31-40	335	2013	48	Homosexual	3	NO
2136	2009	31-40	159	2012	33	Homosexual	4	Yes
2730	2009	41-50	7	2009	1	others	3	Yes
1082	2009	≤30	33	2009	4.5	Homosexual	4	Yes
2400	2009	≤30	211	2010	15	Homosexual	3	NO
3555	2009	31-40	44	2009	1	Homosexual	4	Yes
774	2009	31-40	15	2009	0.5	others	3	Yes
2214	2009	≤30	253	2010	17	Homosexual	3	NO
1964	2009	41-50	315	2010	11	Homosexual	3	NO
1375	2009	≤30	325	2009	4.5	Heterosexual	3	NO
1500	2009	≤30	39	2009	2.5	Homosexual	3	Yes
1691	2009	≥51	200	2009	2.5	others	3	NO
3339	2009	41-50	152	2009	5	Homosexual	3	Yes
1747	2009	≤30	255	2009	3	Heterosexual	4	Yes
964	2009	31-40	21	2009	0.5	Heterosexual	3	Yes
2363	2009	41-50	426	2010	7	Homosexual	3	NO
3033	2009	31-40	178	2011	18	Homosexual	3	Yes
1892	2009	31-40	42	2010	14	Homosexual	3	Yes
3163	2009	≥51	14	2009	1.5	Heterosexual	4	Yes
2243	2009	41-50	195	2009	3	Heterosexual	4	Yes
3467	2009	≥51	80	2009	1.5	Homosexual	3	Yes
1464	2009	≤30	193	2010	11	Homosexual	3	Yes
2004	2009	≤30	209	2010	12	Heterosexual	3	NO
1936	2009	41-50	254	2011	26	Homosexual	3	NO
403	2009	41-50	6	2009	1	Heterosexual	4	Yes
3758	2009	31-40	2	2009	1	Heterosexual	4	Yes
3583	2009	≥51	307	2013	45.5	Homosexual	3	NO
1458	2009	≤30	219	2011	23	Heterosexual	3	NO
2798	2009	≤30	25	2013	48	Homosexual	3	Yes
1273	2009	≤30	253	2009	3.5	Homosexual	3	NO
290	2009	≤30	219	2013	41.5	Homosexual	3	NO
2078	2009	≤30	206	2011	21	Homosexual	3	NO
3416	2009	31-40	106	2009	0.5	Heterosexual	4	Yes
854	2009	41-50	188	2011	28	Homosexual	3	Yes
3314	2009	≥51	284	2009	2	Homosexual	3	NO
359	2009	≤30	369	2013	43.5	Homosexual	3	NO
1827	2009	≥51	13	2009	1	Heterosexual	4	Yes
2772	2009	≥51	143	2009	1	Heterosexual	4	Yes
1602	2009	31-40	46	2009	1	Heterosexual	4	Yes
1589	2009	41-50	258	2014	57	PWID	3	NO
3075	2009	≥51	71	2010	13.5	Homosexual	3	Yes
1148	2009	≤30	204	2011	17	Homosexual	3	NO
680	2009	41-50	253	2010	8	others	3	NO
3380	2009	41-50	144	2009	0.5	others	3	Yes
110	2009	≥51	314	2010	7.5	Heterosexual	3	NO
3504	2009	≤30	225	2011	21.5	Homosexual	3	NO
1242	2009	31-40	292	2011	22	Heterosexual	3	NO
538	2009	41-50	7	2009	1	Heterosexual	4	Yes
676	2009	≤30	27	2009	1.5	Homosexual	3	Yes
1292	2009	≤30	142	2009	3	Heterosexual	3	Yes
2569	2009	41-50	19	2009	1.5	Heterosexual	4	Yes
310	2009	≤30	136	2010	11	Homosexual	3	Yes
792	2009	≤30	326	2011	17	PWID	4	Yes
2930	2009	31-40	174	2014	57.5	Heterosexual	4	Yes
354	2009	≤30	238	2011	25	Homosexual	4	Yes
943	2009	≤30	47	2009	2.5	Heterosexual	3	Yes
2704	2009	≥51	227	2009	3	Heterosexual	4	Yes
906	2009	≤30	305	2010	9.5	Heterosexual	3	NO
1640	2009	31-40	239	2011	24.5	Heterosexual	3	NO
2124	2009	≤30	175	2010	14.5	Homosexual	3	Yes
2216	2009	41-50	313	2010	11.5	Heterosexual	3	NO
3752	2009	≥51	93	2009	1.5	Heterosexual	4	Yes
3252	2009	31-40	322	2012	37.5	Homosexual	4	Yes
633	2009	41-50	26	2009	2.5	Heterosexual	3	Yes
259	2009	≥51	30	2009	0.5	Heterosexual	4	Yes
29	2009	≤30	27	2009	1	Homosexual	4	Yes
1077	2009	≤30	260	2009	3	Heterosexual	3	NO
3232	2009	31-40	188	2014	55	others	4	Yes
3290	2009	41-50	26	2009	0.5	Heterosexual	4	Yes
970	2009	≥51	213	2009	1.5	Heterosexual	4	Yes
1200	2009	41-50	234	2011	18	others	3	NO
2381	2009	31-40	250	2009	2.5	Heterosexual	3	NO
662	2009	31-40	332	2011	25.5	Homosexual	3	NO
1689	2009	31-40	26	2011	26	Homosexual	4	Yes
2147	2009	≤30	21	2010	6	Heterosexual	3	Yes
2016	2009	41-50	112	2011	24	Heterosexual	3	Yes
319	2009	≥51	292	2013	44.5	Heterosexual	3	NO
2027	2009	≤30	354	2012	28.5	Homosexual	3	NO
1628	2009	41-50	38	2009	0.5	others	3	Yes
3055	2009	41-50	146	2010	14	Heterosexual	4	Yes
301	2009	≥51	26	2009	0.5	others	4	Yes
2593	2009	31-40	317	2010	14.5	Homosexual	3	NO
1499	2009	31-40	216	2010	11	Heterosexual	3	NO
1793	2009	≥51	12	2009	1.5	PWID	4	Yes
335	2009	≥51	148	2011	16.5	others	3	Yes
813	2009	31-40	301	2013	45.5	Homosexual	3	NO
2067	2009	31-40	280	2010	13.5	Homosexual	3	NO
831	2009	31-40	286	2011	21.5	Homosexual	3	NO
2822	2009	≥51	309	2010	9.5	Homosexual	3	NO
2226	2009	31-40	184	2010	11	Homosexual	3	Yes
152	2009	41-50	190	2010	3	others	3	Yes
198	2009	41-50	17	2009	1.5	Heterosexual	4	Yes
1729	2009	41-50	265	2010	12	Homosexual	3	NO
1177	2009	≤30	306	2013	42.5	others	3	NO
1850	2009	≤30	213	2010	9.5	Homosexual	3	NO
604	2009	31-40	235	2014	56	others	3	NO
1183	2009	31-40	249	2011	18.5	Homosexual	3	NO
3532	2009	≤30	238	2010	13	Homosexual	3	NO
2999	2009	41-50	267	2014	51.5	Heterosexual	3	NO
1316	2009	≤30	180	2013	49	Homosexual	4	Yes
603	2009	≤30	158	2010	6	Homosexual	3	Yes
2884	2009	≤30	325	2009	2	Homosexual	3	NO
768	2009	≤30	267	2010	7	Heterosexual	3	NO
2957	2009	31-40	14	2009	1	Homosexual	4	Yes
233	2009	≤30	210	2011	17.5	Homosexual	3	NO
707	2009	41-50	297	2012	31.5	Heterosexual	3	NO
1307	2009	≤30	327	2010	2.5	Homosexual	3	NO
1734	2009	≤30	247	2011	18	others	3	NO
2403	2009	≤30	215	2011	15.5	Homosexual	3	NO
2699	2009	≤30	32	2011	20	Homosexual	3	Yes
1023	2009	41-50	239	2009	1.5	others	3	NO
2570	2009	41-50	195	2011	20.5	Homosexual	3	Yes
2095	2009	41-50	266	2010	9.5	Homosexual	3	NO
3559	2009	31-40	40	2012	32.5	others	3	Yes
3113	2009	41-50	313	2010	2.5	Heterosexual	3	NO
2360	2009	41-50	37	2010	9.5	Homosexual	3	Yes
236	2009	≥51	296	2010	12	Heterosexual	3	NO
1846	2009	31-40	286	2010	1.5	Homosexual	3	NO
379	2009	≥51	84	2009	0.5	Homosexual	4	Yes
2287	2009	≤30	250	2011	16.5	Homosexual	3	NO
3712	2009	31-40	16	2009	1	Heterosexual	4	Yes
2935	2009	≥51	280	2010	5	Heterosexual	3	NO
3789	2009	≤30	114	2010	8	Homosexual	3	Yes
3094	2009	31-40	310	2011	18	Homosexual	3	NO
2806	2009	41-50	10	2012	28	Homosexual	4	Yes
2233	2009	≥51	140	2011	14	Heterosexual	4	Yes
2847	2009	41-50	48	2009	0.5	Homosexual	4	Yes
1661	2009	≥51	87	2010	1	Heterosexual	3	Yes
1000	2009	≤30	240	2012	28	Homosexual	3	NO
2104	2009	≤30	137	2010	4.5	Homosexual	3	Yes
1983	2009	41-50	45	2010	1	Heterosexual	3	Yes
1582	2009	≤30	278	2010	1.5	Heterosexual	3	NO
1706	2009	41-50	125	2010	1.5	Heterosexual	3	Yes
2387	2009	41-50	347	2010	12	Heterosexual	3	NO
2632	2009	≥51	20	2010	1	Heterosexual	3	Yes
2872	2009	≤30	241	2012	29.5	Heterosexual	3	NO
708	2009	≤30	208	2010	1.5	others	3	NO
1135	2009	≥51	14	2010	1	Heterosexual	3	Yes
3390	2009	41-50	161	2010	7	Homosexual	3	Yes
2296	2009	≤30	215	2013	44.5	Homosexual	3	NO
2015	2010	≤30	175	2013	39	Homosexual	3	Yes
1454	2010	≤30	332	2013	39	Homosexual	3	NO
3296	2010	≤30	280	2011	19.5	Homosexual	3	NO
1969	2010	31-40	305	2014	52.5	Homosexual	3	NO
3604	2010	41-50	220	2013	37	Heterosexual	3	NO
1248	2010	31-40	35	2010	2.5	others	4	Yes
3114	2010	41-50	248	2010	3	Heterosexual	3	NO
1003	2010	≥51	26	2010	1	Heterosexual	3	Yes
2472	2010	41-50	295	2010	10.5	Homosexual	3	NO
2679	2010	≥51	21	2010	0.5	others	4	Yes
1221	2010	≤30	330	2010	8	Homosexual	3	NO
3736	2010	≤30	207	2010	2.5	Homosexual	3	NO
86	2010	41-50	44	2010	4.5	Homosexual	4	Yes
257	2010	≥51	130	2010	8	Heterosexual	3	Yes
2348	2010	41-50	168	2010	11	Heterosexual	4	Yes
3124	2010	41-50	4	2010	0.5	others	4	Yes
677	2010	≥51	297	2012	35.5	Homosexual	3	NO
3684	2010	≤30	22	2010	3	Homosexual	3	Yes
3216	2010	≤30	95	2010	1	Homosexual	3	Yes
2800	2010	31-40	270	2010	0.5	Heterosexual	3	NO
3546	2010	≥51	53	2010	1	Homosexual	4	Yes
3039	2010	≥51	535	2010	5	others	3	NO
3282	2010	≤30	223	2011	17	Homosexual	3	NO
220	2010	31-40	161	2010	3	Heterosexual	3	Yes
2887	2010	41-50	15	2010	3.5	Heterosexual	4	Yes
1067	2010	≤30	150	2012	26.5	Heterosexual	3	Yes
1117	2010	≥51	139	2012	32	others	3	Yes
914	2010	≤30	244	2010	10.5	others	3	NO
3128	2010	≤30	210	2010	2.5	Homosexual	3	NO
601	2010	31-40	64	2010	2	Homosexual	3	Yes
1080	2010	≤30	498	2013	41.5	Heterosexual	3	NO
840	2010	≤30	20	2010	0.5	Homosexual	4	Yes
2977	2010	≤30	179	2011	12.5	Homosexual	3	Yes
2125	2010	41-50	193	2010	1	Heterosexual	4	Yes
3318	2010	41-50	198	2010	2	Heterosexual	4	Yes
2503	2010	≥51	158	2010	5	Heterosexual	3	Yes
609	2010	≤30	317	2010	3	Homosexual	3	NO
1792	2010	31-40	286	2012	34	Homosexual	3	NO
1970	2010	≤30	283	2011	16.5	Homosexual	3	NO
2535	2010	31-40	119	2010	1	others	3	Yes
1078	2010	≤30	341	2011	16	Heterosexual	3	NO
684	2010	31-40	243	2011	14.5	Homosexual	3	NO
2145	2010	31-40	218	2010	2.5	Homosexual	3	NO
1886	2010	41-50	151	2010	10.5	Homosexual	3	Yes
1805	2010	31-40	130	2010	2	Homosexual	3	Yes
1308	2010	≤30	20	2010	0.5	Homosexual	3	Yes
1619	2010	31-40	11	2010	1	Homosexual	4	Yes
2073	2010	31-40	202	2010	11	Heterosexual	3	NO
1644	2010	≥51	99	2010	1	others	4	Yes
1351	2010	31-40	187	2012	30	Homosexual	3	Yes
3472	2010	31-40	237	2013	38	Homosexual	3	NO
338	2010	31-40	8	2010	2	Homosexual	4	Yes
3277	2010	≥51	203	2013	37	Homosexual	3	NO
3172	2010	≤30	128	2010	9.5	Homosexual	3	Yes
1065	2010	≤30	267	2011	17	Homosexual	3	NO
2978	2010	≤30	50	2011	14	Homosexual	3	Yes
3268	2010	31-40	63	2010	0.5	others	3	Yes
2856	2010	31-40	318	2012	33	Homosexual	3	NO
1851	2010	≤30	270	2011	14	Homosexual	3	NO
1272	2010	31-40	286	2012	25	Homosexual	3	NO
2796	2010	≤30	281	2013	37.5	Homosexual	3	NO
2346	2010	≥51	12	2012	27.5	Heterosexual	3	Yes
1517	2010	≤30	37	2010	2.5	Homosexual	3	Yes
3112	2010	≤30	290	2011	13.5	Homosexual	3	NO
237	2010	≤30	228	2012	29.5	Homosexual	3	NO
536	2010	≤30	192	2014	50.5	Homosexual	3	Yes
1480	2010	≤30	12	2011	18.5	Homosexual	4	Yes
3489	2010	41-50	348	2010	6.5	Homosexual	3	NO
201	2010	41-50	16	2010	0.5	Heterosexual	4	Yes
1981	2010	41-50	338	2010	5	Heterosexual	3	NO
3435	2010	≥51	190	2010	1	Homosexual	4	Yes
1789	2010	31-40	198	2010	2.5	others	3	Yes
189	2010	≤30	138	2010	1	Heterosexual	3	Yes
795	2010	31-40	266	2011	14	Heterosexual	3	NO
3295	2010	≤30	220	2010	1.5	Homosexual	3	NO
1731	2010	31-40	278	2013	36.5	Homosexual	3	NO
465	2010	41-50	208	2010	1.5	Heterosexual	3	NO
2495	2010	≤30	296	2011	15.5	Heterosexual	3	NO
1134	2010	31-40	274	2013	39.5	Homosexual	3	NO
1807	2010	31-40	190	2010	1.5	Heterosexual	3	Yes
644	2010	≥51	293	2010	2	others	3	NO
1238	2010	≥51	305	2010	3	others	3	NO
622	2010	≤30	281	2010	5.5	others	3	NO
1449	2010	31-40	214	2011	14	Heterosexual	3	NO
1662	2010	41-50	6	2010	2	Heterosexual	3	Yes
53	2010	≥51	236	2010	1.5	Heterosexual	3	NO
2640	2010	41-50	7	2010	0.5	Homosexual	3	Yes
1923	2010	41-50	14	2010	1.5	Heterosexual	3	Yes
2144	2010	41-50	253	2010	8	Heterosexual	3	NO
3414	2010	≥51	27	2010	0.5	others	3	Yes
2329	2010	≤30	176	2010	3	Homosexual	3	Yes
213	2010	≥51	190	2010	8.5	Homosexual	3	Yes
726	2010	≤30	223	2010	5.5	Homosexual	3	NO
983	2010	≥51	57	2010	3	Homosexual	3	Yes
1786	2010	≤30	260	2010	1	Homosexual	3	NO
2854	2010	≤30	261	2011	10	Homosexual	3	NO
431	2010	41-50	41	2010	2	Heterosexual	4	Yes
3549	2010	≥51	48	2010	1.5	others	4	Yes
1038	2010	≥51	7	2010	0.5	Heterosexual	4	Yes
3640	2010	≥51	240	2013	41.5	Heterosexual	3	NO
343	2010	≤30	225	2010	6	Homosexual	3	NO
3126	2010	31-40	223	2012	23	Homosexual	3	NO
2211	2010	31-40	188	2013	36.5	Homosexual	3	Yes
2932	2010	41-50	11	2010	1	others	4	Yes
3080	2010	41-50	252	2012	29	Homosexual	4	Yes
2576	2010	≤30	316	2012	24.5	Homosexual	3	NO
2072	2010	41-50	177	2010	8	Heterosexual	3	Yes
937	2010	≤30	230	2011	20.5	Homosexual	3	NO
250	2010	≥51	233	2013	38	Homosexual	3	NO
2320	2010	≥51	70	2013	39.5	Heterosexual	3	Yes
251	2010	≥51	302	2010	2.5	Heterosexual	3	NO
1543	2010	≥51	282	2011	15	Homosexual	3	NO
1553	2010	≤30	216	2011	13	Homosexual	3	NO
681	2010	≤30	48	2010	1	Homosexual	4	Yes
951	2010	31-40	171	2010	3	others	3	Yes
1028	2010	31-40	310	2011	9.5	Homosexual	3	NO
2000	2010	31-40	99	2010	7	Homosexual	3	Yes
2776	2010	31-40	245	2012	26	Homosexual	3	NO
267	2010	41-50	246	2010	2.5	Homosexual	3	NO
1066	2010	41-50	292	2010	2.5	Homosexual	4	Yes
1509	2010	≥51	287	2010	1	others	3	NO
694	2010	≥51	21	2010	0.5	Heterosexual	4	Yes
944	2010	≥51	71	2010	7.5	Heterosexual	3	Yes
568	2010	≤30	31	2010	4	Heterosexual	3	Yes
2581	2010	31-40	77	2012	31.5	Homosexual	4	Yes
1159	2010	31-40	261	2011	15	Homosexual	3	NO
3088	2010	31-40	373	2012	26.5	Homosexual	3	NO
3685	2010	41-50	296	2010	1.5	others	3	NO
1951	2010	31-40	213	2013	34.5	others	3	NO
1432	2010	≤30	27	2010	2.5	Homosexual	3	Yes
1976	2010	41-50	269	2010	7.5	Heterosexual	3	NO
480	2010	≥51	69	2010	1.5	Heterosexual	4	Yes
896	2010	≥51	355	2013	39	Homosexual	4	Yes
1168	2010	≥51	47	2010	2	others	4	Yes
1908	2010	≥51	113	2010	2	Homosexual	3	Yes
824	2010	31-40	224	2014	45.5	Homosexual	3	NO
35	2010	31-40	96	2010	0.5	Heterosexual	4	Yes
2783	2010	41-50	280	2010	5	Homosexual	3	NO
1436	2010	≤30	260	2010	7.5	Heterosexual	4	Yes
3037	2010	≤30	293	2010	7.5	Heterosexual	4	Yes
1225	2010	31-40	253	2010	7.5	Homosexual	3	NO
593	2010	≤30	319	2011	9	Homosexual	3	NO
125	2010	31-40	3	2010	0.5	Heterosexual	3	Yes
2769	2010	≤30	5	2012	32	Heterosexual	4	Yes
2808	2010	41-50	216	2010	5	Homosexual	3	NO
897	2010	≤30	3	2010	1	Heterosexual	3	Yes
2249	2010	≤30	299	2012	31	Homosexual	3	NO
1739	2010	≤30	341	2011	9.5	Homosexual	3	NO
3293	2010	31-40	305	2012	27	Homosexual	3	NO
3567	2010	41-50	23	2010	1	Heterosexual	4	Yes
2633	2010	≥51	147	2010	1	Heterosexual	3	Yes
562	2010	≥51	86	2010	1	Homosexual	3	Yes
2350	2010	≥51	11	2010	1.5	Homosexual	4	Yes
433	2010	≤30	205	2010	4.5	Homosexual	3	NO
1001	2010	≤30	322	2012	28	Homosexual	3	NO
1123	2010	31-40	81	2010	1	Homosexual	3	Yes
3091	2010	31-40	99	2010	1.5	Heterosexual	3	Yes
6	2010	≥51	36	2010	5.5	Heterosexual	4	Yes
3620	2010	≤30	224	2010	7	Heterosexual	3	NO
3462	2010	31-40	300	2010	8	Homosexual	3	NO
3670	2010	31-40	61	2010	2	Homosexual	3	Yes
2371	2010	41-50	173	2011	10.5	Homosexual	3	Yes
284	2010	≥51	114	2010	2	Homosexual	3	Yes
2992	2010	≤30	13	2010	8	Homosexual	3	Yes
114	2010	31-40	314	2012	23	Heterosexual	3	NO
1548	2010	41-50	10	2014	46	Homosexual	1	Yes
1576	2010	≥51	10	2010	1	Heterosexual	4	Yes
3507	2010	≥51	284	2010	3.5	Homosexual	3	NO
1925	2010	≤30	77	2010	5.5	Homosexual	3	Yes
994	2010	≥51	262	2010	3	Heterosexual	3	NO
2979	2010	31-40	268	2011	10	Homosexual	3	NO
3175	2010	31-40	100	2010	1.5	Homosexual	3	Yes
2335	2010	≥51	249	2011	19	others	3	NO
222	2010	≥51	277	2012	26	Heterosexual	3	NO
2863	2010	≤30	284	2010	1.5	Homosexual	3	NO
537	2010	≤30	282	2011	11	Homosexual	3	NO
3226	2010	≥51	333	2010	1.5	Homosexual	3	NO
3749	2010	31-40	298	2010	2.5	Homosexual	3	NO
1297	2010	≥51	264	2012	23	Homosexual	3	NO
2670	2010	31-40	172	2013	38.5	Heterosexual	3	Yes
1815	2010	≥51	13	2010	1	Homosexual	3	Yes
2192	2010	≥51	59	2010	0.5	Heterosexual	3	Yes
738	2010	41-50	205	2010	3	Heterosexual	3	NO
2749	2010	≤30	47	2010	1	others	4	Yes
1334	2010	≤30	185	2011	12	Homosexual	3	Yes
2750	2010	31-40	243	2011	10	Homosexual	3	NO
2787	2010	≤30	12	2010	3	Heterosexual	4	Yes
1318	2010	31-40	7	2010	0.5	Homosexual	3	Yes
105	2010	≥51	250	2010	1.5	Heterosexual	3	NO
3709	2010	≤30	404	2013	41.5	Homosexual	3	NO
3724	2010	≤30	155	2010	1.5	Homosexual	3	Yes
2123	2010	≤30	253	2010	4	PWID	3	NO
3730	2010	41-50	277	2010	2.5	Homosexual	3	NO
3697	2010	41-50	75	2010	4	Homosexual	4	Yes
1131	2010	≥51	224	2012	24	Homosexual	4	Yes
2383	2010	≤30	263	2010	0.5	Heterosexual	3	NO
1920	2010	≤30	142	2012	23.5	Homosexual	3	Yes
968	2010	≤30	338	2010	2	Heterosexual	3	NO
1665	2010	31-40	253	2013	37.5	Homosexual	3	NO
2952	2010	≤30	111	2010	3	Homosexual	3	Yes
484	2010	31-40	35	2010	0.5	others	3	Yes
1126	2010	≤30	198	2012	20.5	Homosexual	3	Yes
3	2010	≤30	341	2011	8	PWID	4	Yes
9	2010	31-40	199	2010	6	PWID	4	Yes
852	2010	31-40	307	2011	17	Homosexual	1	NO
2710	2010	31-40	315	2010	2	PWID	3	NO
1254	2010	31-40	119	2010	1.5	Heterosexual	3	Yes
3756	2010	31-40	4	2010	1.5	others	3	Yes
1899	2010	31-40	56	2010	1.5	others	3	Yes
1804	2010	41-50	29	2011	14	Homosexual	4	Yes
3242	2010	≤30	159	2010	5.5	Homosexual	3	Yes
1189	2010	≤30	240	2010	1	Homosexual	3	NO
3144	2010	31-40	9	2010	4.5	Heterosexual	3	Yes
2259	2010	≤30	224	2011	9.5	Homosexual	3	NO
3657	2010	41-50	83	2010	1	Heterosexual	3	Yes
3227	2010	≤30	336	2011	7.5	Homosexual	3	NO
801	2010	31-40	40	2010	1	Homosexual	3	Yes
2825	2010	31-40	16	2010	2.5	Heterosexual	4	Yes
1645	2010	41-50	10	2010	1	Homosexual	3	Yes
3446	2010	≥51	13	2010	0.5	Heterosexual	3	Yes
1902	2010	≤30	256	2010	6.5	Homosexual	3	NO
5	2010	31-40	326	2010	4.5	Heterosexual	3	NO
2574	2010	31-40	268	2010	1	PWID	3	NO
11	2010	31-40	326	2010	1.5	PWID	3	NO
2991	2010	31-40	11	2010	1	Homosexual	3	Yes
162	2010	41-50	175	2010	2	Homosexual	3	Yes
2054	2010	41-50	147	2010	1	PWID	3	Yes
565	2010	≤30	38	2010	1.5	Homosexual	3	Yes
184	2010	41-50	151	2012	27	Homosexual	3	Yes
1844	2010	41-50	170	2010	2.5	Heterosexual	3	Yes
1996	2010	≥51	332	2013	31.5	Homosexual	3	NO
1122	2010	≥51	82	2010	3	others	4	Yes
2658	2010	≤30	122	2012	18.5	Homosexual	4	Yes
1799	2010	41-50	13	2010	2.5	Homosexual	3	Yes
931	2010	≥51	73	2010	1	Heterosexual	3	Yes
314	2010	≥51	31	2010	1	others	3	Yes
2870	2010	31-40	44	2012	22.5	Homosexual	4	Yes
1373	2010	≤30	80	2011	10	Heterosexual	3	Yes
2227	2010	≤30	318	2010	3	Homosexual	3	NO
311	2010	≤30	327	2012	21.5	Homosexual	3	NO
2901	2010	≤30	152	2012	22	Homosexual	4	Yes
2415	2010	41-50	63	2010	1.5	others	3	Yes
1605	2010	41-50	102	2010	2.5	Heterosexual	4	Yes
1583	2010	31-40	25	2013	36.5	Homosexual	3	Yes
3628	2010	31-40	2	2012	20.5	others	3	Yes
1699	2010	31-40	1	2010	0.5	Heterosexual	3	Yes
1116	2010	≥51	25	2010	1	Heterosexual	3	Yes
1995	2010	≥51	264	2013	35.5	others	3	NO
128	2010	≥51	8	2010	2	Homosexual	4	Yes
846	2010	≥51	199	2010	1.5	Homosexual	3	Yes
1295	2010	≤30	248	2010	3	Homosexual	3	NO
1692	2010	41-50	238	2014	46	Homosexual	3	NO
826	2010	≥51	153	2010	4	others	3	Yes
2092	2010	≤30	164	2011	11.5	Heterosexual	3	Yes
2435	2010	≤30	222	2011	11	Heterosexual	4	Yes
490	2010	31-40	7	2010	1	Heterosexual	3	Yes
2511	2010	≥51	23	2010	1.5	Homosexual	3	Yes
2934	2010	≤30	317	2013	30.5	Homosexual	3	NO
2518	2010	≤30	339	2010	4	Heterosexual	3	NO
741	2010	≤30	61	2010	1	Homosexual	3	Yes
973	2010	≥51	243	2010	2.5	Heterosexual	3	NO
1217	2010	≤30	441	2010	1	Heterosexual	3	NO
3069	2010	≤30	195	2010	2	Homosexual	3	Yes
888	2010	≤30	378	2010	2	Heterosexual	3	NO
2285	2010	≤30	204	2010	2	Heterosexual	3	NO
2082	2010	≤30	239	2010	1.5	Homosexual	3	NO
2715	2010	≤30	246	2013	36.5	Homosexual	3	NO
2547	2010	31-40	279	2010	4	PWID	3	NO
2466	2010	31-40	115	2010	0.5	Heterosexual	3	Yes
2649	2010	41-50	141	2010	2	Homosexual	4	Yes
60	2010	≥51	25	2010	1	Heterosexual	4	Yes
1774	2010	41-50	342	2013	41.5	others	3	NO
2941	2010	31-40	119	2010	1	others	3	Yes
398	2010	31-40	282	2011	15	Homosexual	3	NO
1269	2010	≥51	236	2010	1	others	3	NO
2364	2010	31-40	299	2013	38	Homosexual	3	NO
3595	2010	31-40	304	2012	20	Homosexual	3	NO
1229	2010	41-50	239	2010	1.5	Heterosexual	3	NO
3158	2010	31-40	287	2012	19	Homosexual	3	NO
2871	2010	41-50	264	2010	1.5	others	3	NO
3717	2010	31-40	3	2010	1	others	3	Yes
2616	2010	≤30	9	2013	36.5	others	3	Yes
2797	2010	≤30	201	2010	1	Heterosexual	3	NO
224	2010	≥51	159	2010	0.5	Heterosexual	3	Yes
1172	2010	≤30	283	2012	24	Homosexual	3	NO
3299	2010	≤30	160	2011	10.5	Homosexual	3	Yes
137	2010	≥51	79	2010	1	Heterosexual	4	Yes
555	2010	≥51	285	2011	6.5	Heterosexual	3	NO
2499	2010	≥51	263	2010	1.5	Heterosexual	3	NO
2779	2010	≥51	208	2010	2.5	Homosexual	3	NO
1977	2010	≥51	313	2011	13	Heterosexual	3	NO
132	2010	≤30	18	2010	1	others	4	Yes
532	2010	≤30	150	2011	11	Homosexual	3	Yes
3681	2010	31-40	97	2011	5.5	Homosexual	4	Yes
3738	2010	31-40	33	2010	1	Heterosexual	4	Yes
2815	2010	≥51	289	2013	30	Homosexual	3	NO
2447	2010	31-40	311	2010	1	others	3	NO
4	2010	31-40	302	2011	5	PWID	4	Yes
1125	2010	31-40	64	2010	4	Heterosexual	4	Yes
946	2010	41-50	270	2010	4.5	Homosexual	1	NO
2392	2010	41-50	229	2010	2	Homosexual	3	NO
1240	2010	≥51	2	2010	1	others	4	Yes
3177	2010	≥51	38	2010	1	others	4	Yes
2902	2010	≤30	73	2011	13.5	Homosexual	3	Yes
1682	2010	≤30	236	2010	1.5	PWID	3	NO
2068	2010	41-50	234	2010	1	Heterosexual	3	NO
1342	2010	≤30	337	2012	26.5	Heterosexual	3	NO
2669	2010	≤30	350	2012	23.5	Homosexual	3	NO
1496	2010	31-40	4	2010	0.5	Homosexual	4	Yes
2738	2010	≤30	310	2013	33	Homosexual	3	NO
2654	2010	31-40	203	2013	31	Heterosexual	3	NO
3777	2010	≥51	200	2010	2	Heterosexual	3	NO
2217	2010	≤30	10	2010	1	Homosexual	4	Yes
133	2010	≤30	133	2013	34.5	Heterosexual	3	Yes
2853	2010	31-40	289	2010	1	Homosexual	4	Yes
2340	2010	31-40	260	2011	7	Homosexual	3	NO
3721	2010	31-40	205	2010	2.5	Homosexual	3	NO
3095	2010	41-50	325	2011	8.5	Homosexual	4	Yes
456	2010	≥51	316	2013	40	Homosexual	3	NO
3535	2010	≥51	21	2010	1.5	Heterosexual	3	Yes
1281	2010	≥51	207	2010	2.5	Heterosexual	3	NO
3249	2010	≤30	132	2014	44	Homosexual	4	Yes
800	2010	≤30	299	2011	7.5	Homosexual	3	NO
261	2010	31-40	50	2010	0.5	others	4	Yes
1493	2010	31-40	225	2010	0.5	Heterosexual	4	Yes
1772	2010	31-40	100	2010	2.5	Homosexual	4	Yes
2322	2010	41-50	5	2010	0.5	others	3	Yes
1698	2010	≤30	291	2013	36.5	Homosexual	3	NO
2168	2010	≤30	10	2010	2	Homosexual	4	Yes
1007	2010	31-40	293	2011	5	Homosexual	3	NO
2763	2010	41-50	10	2010	1	Homosexual	4	Yes
3587	2010	41-50	353	2011	13.5	Homosexual	3	NO
788	2010	41-50	168	2010	0.5	others	4	Yes
3345	2010	41-50	8	2013	31.5	Homosexual	3	Yes
303	2010	31-40	349	2011	11	Homosexual	3	NO
2721	2010	≥51	82	2011	8	Homosexual	3	Yes
1711	2010	≥51	278	2011	10	others	3	NO
2044	2010	≤30	41	2010	2	Homosexual	3	Yes
1494	2010	≥51	34	2010	1	Heterosexual	4	Yes
3411	2010	≤30	290	2011	7	Homosexual	3	NO
1834	2010	≤30	209	2010	3	Heterosexual	3	NO
1497	2010	31-40	305	2010	3	Homosexual	3	NO
3571	2010	41-50	52	2012	19	Homosexual	3	Yes
2246	2010	≤30	129	2010	1.5	Homosexual	3	Yes
2888	2010	≤30	292	2010	2.5	Homosexual	3	NO
1153	2010	41-50	57	2010	1.5	Heterosexual	3	Yes
2517	2010	41-50	266	2010	0.5	PWID	3	NO
3609	2010	31-40	64	2013	31	Homosexual	3	Yes
2165	2010	41-50	84	2010	2	Homosexual	3	Yes
3610	2010	31-40	241	2010	3	PWID	4	Yes
3726	2010	≤30	432	2013	35.5	Homosexual	3	NO
2061	2010	≤30	242	2010	3.5	Homosexual	3	NO
463	2010	31-40	151	2011	13	others	4	Yes
2651	2010	41-50	214	2010	3	Homosexual	3	NO
377	2010	41-50	262	2010	1.5	Homosexual	3	NO
3155	2010	41-50	256	2012	20.5	Homosexual	3	NO
1642	2010	≤30	183	2010	2.5	PWID	4	Yes
2305	2010	≤30	204	2011	3.5	Homosexual	3	NO
2194	2010	≤30	251	2012	25.5	Homosexual	3	NO
2372	2010	≤30	91	2010	1	Heterosexual	3	Yes
891	2010	31-40	284	2010	2	PWID	4	Yes
2009	2010	≥51	260	2010	3	Homosexual	3	NO
2766	2010	31-40	210	2011	9	Homosexual	3	NO
866	2010	41-50	368	2012	18	Heterosexual	3	NO
118	2010	41-50	355	2012	24	Heterosexual	4	Yes
563	2010	≥51	33	2010	1	Heterosexual	4	Yes
2077	2010	≥51	93	2010	1.5	others	4	Yes
3284	2010	31-40	56	2011	14.5	Heterosexual	3	Yes
3408	2010	≥51	235	2011	11	Homosexual	3	NO
752	2010	≤30	18	2010	1	Homosexual	3	Yes
2942	2010	31-40	260	2012	15.5	Homosexual	3	NO
3715	2010	≥51	265	2010	1.5	Heterosexual	3	NO
1227	2010	≥51	222	2013	34.5	others	3	NO
3445	2010	≤30	316	2011	12.5	Homosexual	3	NO
1149	2010	≤30	294	2013	32.5	Heterosexual	3	NO
1948	2010	31-40	213	2010	2	Homosexual	3	NO
2771	2010	31-40	5	2010	1.5	others	4	Yes
2909	2010	31-40	236	2011	12	Homosexual	3	NO
2810	2010	≥51	327	2010	0.5	others	3	NO
1863	2010	≥51	25	2010	2.5	Heterosexual	3	Yes
2893	2010	41-50	206	2010	0.5	Heterosexual	3	NO
3420	2010	≥51	292	2010	2.5	Heterosexual	3	NO
1062	2010	≤30	295	2012	26	Homosexual	3	NO
2137	2010	31-40	259	2011	5.5	Heterosexual	3	NO
654	2010	31-40	42	2010	1	others	4	Yes
3531	2010	41-50	367	2014	41.5	Homosexual	3	NO
588	2010	≥51	68	2010	1	Heterosexual	4	Yes
3202	2010	≤30	27	2010	1	Homosexual	4	Yes
1940	2010	41-50	193	2010	1	Homosexual	3	Yes
2907	2010	≥51	10	2010	1	Heterosexual	4	Yes
1675	2010	31-40	294	2011	5.5	Homosexual	3	NO
2995	2010	≤30	258	2011	5	Homosexual	3	NO
2352	2010	≤30	158	2010	1.5	Homosexual	4	Yes
1520	2010	41-50	345	2011	6	Homosexual	3	NO
1812	2010	≥51	285	2010	1	others	3	NO
2412	2010	≤30	287	2011	7	Homosexual	3	NO
2040	2010	41-50	25	2010	1.5	Heterosexual	3	Yes
2379	2010	41-50	9	2010	1	PWID	4	Yes
1467	2010	41-50	282	2014	43	Homosexual	3	NO
3330	2010	≥51	282	2011	5	Heterosexual	3	NO
1070	2010	31-40	184	2010	1	Homosexual	3	Yes
1913	2010	31-40	135	2010	1	Homosexual	3	Yes
1392	2010	31-40	16	2010	1.5	Heterosexual	4	Yes
3287	2010	31-40	233	2011	4.5	Homosexual	3	NO
860	2010	≥51	266	2010	1.5	others	4	Yes
26	2010	≤30	181	2013	28	Homosexual	3	Yes
1161	2010	41-50	21	2010	0.5	others	4	Yes
871	2010	≤30	390	2011	11	others	3	NO
468	2010	31-40	302	2011	5.5	Homosexual	3	NO
2378	2010	31-40	290	2012	22	Homosexual	4	Yes
2206	2010	41-50	71	2010	0.5	Heterosexual	4	Yes
2523	2010	31-40	213	2011	3	Homosexual	3	NO
3693	2010	≤30	237	2011	7	Heterosexual	3	NO
3791	2010	≤30	23	2011	9.5	Homosexual	3	Yes
704	2010	≤30	280	2011	8.5	Homosexual	3	NO
2031	2010	≤30	15	2010	1.5	Heterosexual	4	Yes
1255	2010	≤30	327	2010	1.5	Heterosexual	4	Yes
2566	2010	31-40	90	2010	0.5	Homosexual	4	Yes
20	2010	41-50	299	2014	42.5	Homosexual	3	NO
1909	2010	31-40	294	2010	1.5	others	3	NO
3052	2010	≥51	50	2011	13	others	3	Yes
3344	2010	31-40	264	2010	1	Homosexual	3	NO
40	2010	≤30	238	2013	27	Homosexual	3	NO
1074	2010	31-40	228	2010	1	PWID	4	Yes
182	2010	31-40	14	2010	1.5	Homosexual	4	Yes
1572	2010	31-40	116	2011	2	Heterosexual	3	Yes
2671	2010	41-50	3	2010	1.5	others	3	Yes
2968	2010	≤30	117	2011	5.5	PWID	3	Yes
1207	2010	≤30	306	2010	1	others	3	NO
496	2010	≤30	299	2010	1.5	Heterosexual	3	NO
2445	2010	31-40	15	2010	1	others	4	Yes
2756	2010	≥51	146	2010	1.5	others	4	Yes
2028	2010	31-40	285	2013	26	Homosexual	3	NO
260	2010	≤30	206	2011	2	Homosexual	3	NO
2122	2010	31-40	239	2010	0.5	Heterosexual	4	Yes
493	2010	31-40	551	2011	5.5	Homosexual	3	NO
1985	2010	≥51	188	2010	1.5	others	3	Yes
1176	2010	≤30	171	2011	8.5	Homosexual	3	Yes
3174	2010	31-40	163	2011	2	Heterosexual	4	Yes
790	2010	41-50	47	2012	23.5	Homosexual	3	Yes
3059	2010	41-50	331	2013	34	Homosexual	3	NO
1700	2010	≥51	345	2011	10	Heterosexual	3	NO
3243	2010	≥51	302	2010	1	Heterosexual	3	NO
2439	2010	≥51	153	2011	4	Homosexual	3	Yes
2290	2010	≤30	389	2010	1	Heterosexual	3	NO
2362	2010	41-50	17	2011	2	Homosexual	3	Yes
556	2010	≥51	36	2011	2	Heterosexual	3	Yes
1614	2010	≤30	221	2011	3.5	Homosexual	3	NO
1391	2010	≤30	190	2012	25.5	Homosexual	3	Yes
334	2010	31-40	292	2011	8.5	Homosexual	2	NO
2590	2010	≥51	212	2010	0.5	Heterosexual	4	Yes
1137	2010	≤30	392	2013	29	Homosexual	3	NO
1861	2010	≤30	188	2011	3.5	Heterosexual	3	Yes
1768	2010	31-40	194	2011	1.5	Homosexual	3	Yes
3383	2010	31-40	153	2010	1	PWID	4	Yes
2925	2010	41-50	17	2010	1	others	4	Yes
913	2010	≥51	123	2013	27.5	Homosexual	3	Yes
1894	2010	≥51	245	2011	2	others	4	Yes
612	2010	41-50	14	2011	1	Heterosexual	4	Yes
667	2010	≤30	8	2010	0.5	Homosexual	3	Yes
1482	2010	41-50	8	2010	1	others	4	Yes
2521	2010	≥51	160	2010	0.5	Heterosexual	3	Yes
1535	2010	≥51	343	2011	1	Homosexual	3	NO
1165	2010	≥51	17	2011	11	others	3	Yes
1999	2010	≤30	71	2011	1.5	Homosexual	3	Yes
3713	2010	≤30	129	2011	2.5	Homosexual	3	Yes
238	2010	≤30	292	2011	3.5	Heterosexual	3	NO
2213	2010	≤30	229	2011	4.5	Homosexual	3	NO
1434	2010	≤30	270	2011	3	Homosexual	4	Yes
1472	2010	≤30	273	2011	8.5	Homosexual	3	NO
1611	2010	31-40	248	2011	1	Heterosexual	3	NO
2050	2010	41-50	231	2011	1.5	Homosexual	3	NO
2143	2010	41-50	29	2010	0.5	Heterosexual	4	Yes
1911	2010	31-40	26	2011	1	others	4	Yes
1068	2010	≤30	67	2013	32.5	others	4	Yes
2444	2010	≤30	160	2011	1	Homosexual	3	Yes
2997	2010	31-40	243	2011	1.5	Homosexual	3	NO
2631	2010	31-40	34	2011	1.5	PWID	3	Yes
3407	2010	≤30	159	2011	7	Homosexual	3	Yes
1929	2010	31-40	301	2014	41	Homosexual	3	NO
1720	2010	≥51	203	2011	1	PWID	4	Yes
2732	2010	≤30	346	2013	35	Homosexual	3	NO
2069	2010	≤30	391	2012	21	Homosexual	3	NO
2070	2010	31-40	289	2012	18	Homosexual	3	NO
1830	2010	31-40	61	2011	9	Homosexual	4	Yes
3526	2010	31-40	5	2011	1.5	Homosexual	4	Yes
2912	2010	≥51	199	2012	15.5	Homosexual	3	Yes
1562	2010	≤30	166	2012	24.5	others	4	Yes
323	2010	≤30	225	2013	36.5	Homosexual	3	NO
1484	2010	31-40	347	2011	8	Homosexual	3	NO
2088	2010	31-40	183	2011	3	Heterosexual	3	Yes
2725	2010	≥51	8	2011	1	others	3	Yes
1278	2010	31-40	179	2011	4	Heterosexual	3	Yes
1251	2010	41-50	32	2011	3	Heterosexual	3	Yes
3702	2010	≥51	330	2011	3.5	Heterosexual	3	NO
730	2011	≤30	60	2013	31	Homosexual	3	Yes
1754	2011	≤30	343	2011	4	Heterosexual	3	NO
2554	2011	≤30	52	2011	8	others	3	Yes
2334	2011	31-40	305	2013	26	Heterosexual	3	NO
3425	2011	31-40	270	2011	9.5	others	3	NO
2166	2011	≥51	15	2012	12.5	others	1	Yes
410	2011	≥51	40	2011	0.5	Heterosexual	4	Yes
3792	2011	≤30	476	2011	0.5	others	3	NO
3199	2011	31-40	49	2011	2.5	Heterosexual	4	Yes
3084	2011	41-50	259	2011	1	Homosexual	4	Yes
2653	2011	≤30	210	2011	2.5	Homosexual	3	NO
1943	2011	≤30	145	2011	0.5	Heterosexual	4	Yes
3782	2011	≥51	96	2011	0.5	Heterosexual	3	Yes
1765	2011	≤30	249	2012	16	Homosexual	3	NO
2200	2011	≤30	91	2011	0.5	Homosexual	4	Yes
2685	2011	41-50	14	2011	0.5	others	4	Yes
2759	2011	≥51	292	2011	2	others	3	NO
3369	2011	41-50	295	2011	2	Homosexual	3	NO
2220	2011	31-40	18	2011	1.5	Homosexual	4	Yes
1921	2011	41-50	30	2011	1	others	3	Yes
1412	2011	≤30	240	2012	15	Homosexual	3	NO
2442	2011	31-40	259	2011	2	Homosexual	3	NO
2859	2011	41-50	204	2011	9.5	Homosexual	3	NO
1956	2011	≤30	46	2011	4.5	Homosexual	3	Yes
101	2011	≤30	17	2012	15	Heterosexual	4	Yes
1859	2011	≤30	304	2011	8	Homosexual	3	NO
1608	2011	31-40	264	2013	30.5	others	3	NO
713	2011	≤30	237	2011	4	Homosexual	3	NO
512	2011	41-50	7	2011	2	Homosexual	3	Yes
3247	2011	41-50	256	2011	1.5	others	4	Yes
3072	2011	31-40	162	2011	7.5	others	4	Yes
1752	2011	41-50	205	2011	2.5	Homosexual	3	NO
3006	2011	≥51	30	2011	3	others	3	Yes
1305	2011	41-50	282	2011	3	Homosexual	3	NO
698	2011	≤30	155	2012	22	Homosexual	3	Yes
900	2011	31-40	11	2011	0.5	Homosexual	4	Yes
98	2011	≤30	4	2011	1.5	Homosexual	3	Yes
541	2011	≤30	232	2011	2	Homosexual	3	NO
2555	2011	31-40	484	2011	6.5	others	3	NO
2	2011	41-50	219	2011	2.5	Homosexual	3	NO
88	2011	≥51	152	2011	1.5	Heterosexual	3	Yes
575	2011	≥51	157	2011	2	others	3	Yes
1991	2011	41-50	46	2011	1.5	others	4	Yes
3790	2011	31-40	26	2011	1.5	Heterosexual	4	Yes
3367	2011	≤30	265	2011	1	Homosexual	3	NO
3634	2011	≤30	309	2013	27	Homosexual	3	NO
3409	2011	≤30	250	2011	3	Homosexual	3	NO
3148	2011	41-50	6	2011	3	Homosexual	3	Yes
3166	2011	31-40	7	2011	0.5	Homosexual	4	Yes
199	2011	≥51	145	2011	1	Heterosexual	3	Yes
3579	2011	41-50	241	2011	2	Heterosexual	3	NO
977	2011	≤30	198	2012	22.5	Homosexual	4	Yes
771	2011	≤30	16	2011	1	Heterosexual	3	Yes
1726	2011	≤30	66	2011	1.5	Heterosexual	3	Yes
1403	2011	≤30	31	2011	2.5	Homosexual	3	Yes
2903	2011	31-40	12	2011	0.5	Homosexual	3	Yes
2781	2011	≤30	101	2011	2	Homosexual	4	Yes
716	2011	≤30	55	2011	1.5	others	4	Yes
2065	2011	31-40	306	2012	21.5	others	4	Yes
2264	2011	41-50	112	2013	30.5	Homosexual	4	Yes
2673	2011	≥51	199	2011	7	Heterosexual	4	Yes
13	2011	31-40	234	2012	13.5	Homosexual	3	NO
2134	2011	≤30	295	2012	17.5	Homosexual	3	NO
2996	2011	≥51	30	2011	2	Heterosexual	4	Yes
1573	2011	31-40	163	2011	1	Heterosexual	4	Yes
501	2011	41-50	50	2011	0.5	others	4	Yes
539	2011	≥51	1	2011	1.5	Heterosexual	4	Yes
1465	2011	≤30	27	2011	2.5	Homosexual	3	Yes
2058	2011	31-40	261	2012	22.5	Heterosexual	4	Yes
620	2011	31-40	42	2011	6.5	Heterosexual	3	Yes
3394	2011	31-40	346	2014	36.5	Homosexual	3	NO
3220	2011	31-40	18	2011	0.5	Heterosexual	4	Yes
325	2011	≥51	193	2011	2	Heterosexual	4	Yes
2135	2011	31-40	4	2011	3	Homosexual	3	Yes
109	2011	41-50	385	2013	27.5	Heterosexual	3	NO
2774	2011	41-50	16	2011	0.5	Homosexual	4	Yes
1006	2011	41-50	35	2011	1	Homosexual	3	Yes
54	2011	41-50	20	2011	1	Homosexual	4	Yes
670	2011	31-40	210	2011	2.5	Heterosexual	3	NO
2390	2011	≥51	10	2011	1	others	4	Yes
2413	2011	41-50	330	2011	8	Heterosexual	3	NO
2033	2011	41-50	171	2011	2	Homosexual	3	Yes
55	2011	≥51	379	2013	23.5	Heterosexual	3	NO
1622	2011	≤30	79	2013	28.5	Homosexual	3	Yes
700	2011	≤30	314	2011	1	Homosexual	3	NO
3778	2011	≤30	161	2011	2.5	Homosexual	3	Yes
701	2011	≤30	159	2013	30	Homosexual	3	Yes
1646	2011	≤30	300	2011	2.5	Homosexual	3	NO
1410	2011	31-40	276	2011	3	Homosexual	3	NO
1357	2011	41-50	41	2011	1.5	others	4	Yes
775	2011	31-40	333	2011	3.5	Heterosexual	3	NO
3087	2011	41-50	294	2011	1	Heterosexual	4	Yes
921	2011	≥51	122	2012	13	Homosexual	3	Yes
2515	2011	≤30	171	2011	2	Heterosexual	3	Yes
3206	2011	41-50	19	2011	1.5	Homosexual	3	Yes
1505	2011	≤30	14	2011	2	Homosexual	3	Yes
3162	2011	≥51	120	2011	1.5	others	3	Yes
3481	2011	≤30	465	2013	25.5	Heterosexual	3	NO
342	2011	≤30	318	2013	27.5	Homosexual	4	Yes
586	2011	41-50	4	2011	2	Homosexual	4	Yes
302	2011	41-50	75	2011	1	Heterosexual	3	Yes
710	2011	31-40	331	2011	4	Homosexual	3	NO
1797	2011	31-40	4	2011	0.5	Homosexual	4	Yes
600	2011	31-40	25	2011	1	Heterosexual	4	Yes
1083	2011	≤30	172	2013	26	Homosexual	3	Yes
2994	2011	31-40	293	2011	8.5	Homosexual	2	NO
2401	2011	≥51	131	2011	1.5	Homosexual	3	Yes
171	2011	31-40	221	2012	11.5	Homosexual	3	NO
347	2011	31-40	284	2011	6.5	Homosexual	2	NO
2538	2011	31-40	335	2012	14.5	PWID	3	NO
1440	2011	31-40	69	2011	1	others	3	Yes
2705	2011	31-40	298	2011	1.5	Heterosexual	3	NO
1086	2011	≤30	330	2012	20	Homosexual	3	NO
56	2011	31-40	60	2011	1.5	Homosexual	3	Yes
954	2011	41-50	249	2011	1.5	Homosexual	3	NO
2314	2011	≥51	202	2011	2	Heterosexual	4	Yes
2938	2011	≤30	262	2011	2	Homosexual	3	NO
243	2011	31-40	368	2013	32	Homosexual	3	NO
2190	2011	≥51	231	2011	2.5	others	3	NO
3588	2011	≤30	266	2011	8	Homosexual	3	NO
113	2011	≤30	51	2012	16.5	Homosexual	3	Yes
2845	2011	31-40	49	2011	1	Homosexual	4	Yes
76	2011	≤30	260	2011	9	Homosexual	3	NO
296	2011	≤30	197	2011	2	Homosexual	3	Yes
2765	2011	41-50	314	2011	1.5	Homosexual	3	NO
2011	2011	41-50	285	2011	4	others	3	NO
3026	2011	41-50	86	2011	1	Heterosexual	3	Yes
692	2011	41-50	31	2011	0.5	Homosexual	4	Yes
1085	2011	≤30	282	2012	15	Heterosexual	3	NO
1109	2011	≥51	168	2011	2	Heterosexual	3	Yes
2087	2011	31-40	326	2012	16	Homosexual	3	NO
3727	2011	41-50	39	2011	2	Heterosexual	3	Yes
1710	2011	41-50	2	2011	0.5	Homosexual	4	Yes
85	2011	≥51	264	2011	2.5	Heterosexual	4	Yes
202	2011	≥51	112	2011	1	Homosexual	3	Yes
2559	2011	31-40	120	2011	0.5	Homosexual	3	Yes
3251	2011	≤30	279	2012	14	Homosexual	3	NO
631	2011	≤30	40	2013	30.5	Homosexual	4	Yes
57	2011	31-40	9	2012	17.5	Homosexual	3	Yes
1824	2011	31-40	219	2011	9	Homosexual	3	NO
870	2011	41-50	312	2013	27	Heterosexual	3	NO
686	2011	≥51	186	2011	1.5	others	3	Yes
2007	2011	≤30	216	2011	1	Homosexual	3	NO
1607	2011	41-50	278	2011	1	PWID	3	NO
2917	2011	≥51	328	2012	15	Heterosexual	3	NO
3455	2011	≥51	271	2011	1.5	Homosexual	3	NO
90	2011	≥51	281	2011	2	Heterosexual	4	Yes
764	2011	≤30	246	2011	3	Homosexual	3	NO
218	2011	≤30	160	2011	1.5	Heterosexual	4	Yes
1237	2011	≤30	159	2014	39	Heterosexual	3	Yes
584	2011	≥51	317	2011	0.5	Homosexual	3	NO
1990	2011	31-40	16	2011	0.5	others	4	Yes
91	2011	≤30	293	2012	13	Homosexual	3	NO
2877	2011	≤30	268	2011	1.5	Heterosexual	3	NO
3666	2011	≤30	335	2011	2.5	others	3	NO
3747	2011	41-50	219	2011	3	others	3	NO
1511	2011	41-50	19	2011	1.5	Heterosexual	3	Yes
2126	2011	≥51	469	2011	3	Heterosexual	3	NO
1234	2011	≤30	217	2011	7	Homosexual	3	NO
2767	2011	≤30	302	2011	2.5	Homosexual	3	NO
1136	2011	31-40	279	2011	2.5	Homosexual	3	NO
3624	2011	31-40	278	2011	6.5	Homosexual	3	NO
3235	2011	41-50	365	2011	0.5	Heterosexual	3	NO
2023	2011	41-50	283	2011	2	Heterosexual	3	NO
1838	2011	≤30	29	2011	2.5	Homosexual	3	Yes
227	2011	≤30	297	2011	1	Heterosexual	3	NO
1512	2011	41-50	165	2011	1.5	Heterosexual	3	Yes
2607	2011	31-40	160	2011	5	Homosexual	3	Yes
382	2011	31-40	323	2011	2.5	Homosexual	3	NO
96	2011	41-50	244	2013	26	Homosexual	3	NO
1988	2011	≥51	227	2011	0.5	Homosexual	4	Yes
3562	2011	≤30	236	2013	25	Homosexual	3	NO
3454	2011	31-40	343	2011	1	Heterosexual	3	NO
3259	2011	41-50	290	2011	3.5	Homosexual	3	NO
2419	2011	≤30	187	2011	1.5	Homosexual	3	Yes
590	2011	≤30	208	2014	36	Homosexual	3	NO
2384	2011	31-40	225	2013	31.5	Homosexual	3	NO
286	2011	≤30	236	2012	16	Homosexual	3	NO
3081	2011	≤30	253	2011	2	Homosexual	4	Yes
2174	2011	≥51	277	2011	2	Heterosexual	3	NO
1561	2011	≤30	169	2011	2	Homosexual	3	Yes
358	2011	31-40	249	2013	29.5	Homosexual	3	NO
2627	2011	31-40	233	2011	2.5	Homosexual	3	NO
3173	2011	41-50	319	2011	1	Heterosexual	3	NO
1258	2011	≤30	275	2011	2	Homosexual	3	NO
980	2011	≤30	304	2012	20.5	Homosexual	3	NO
3667	2011	31-40	314	2013	24	Homosexual	3	NO
2550	2011	31-40	12	2011	1	others	4	Yes
361	2011	41-50	125	2011	1	Homosexual	3	Yes
3165	2011	41-50	351	2012	16.5	Homosexual	3	NO
2857	2011	≥51	289	2014	36.5	Heterosexual	3	NO
2493	2011	≥51	264	2011	2	others	3	NO
1027	2011	≤30	36	2011	1	Homosexual	4	Yes
328	2011	≤30	194	2011	1	Homosexual	3	Yes
2209	2011	≤30	104	2013	22	Homosexual	3	Yes
1285	2011	≥51	237	2011	1.5	Heterosexual	3	NO
2672	2011	≤30	287	2013	32	Homosexual	3	NO
3760	2011	41-50	14	2011	1	others	4	Yes
1839	2011	≤30	241	2011	2	Homosexual	3	NO
1950	2011	≥51	108	2011	1.5	Homosexual	4	Yes
3342	2011	≥51	11	2011	0.5	others	4	Yes
104	2011	≤30	105	2011	2.5	Heterosexual	3	Yes
1905	2011	≤30	209	2011	1	Homosexual	3	NO
884	2011	41-50	180	2011	3	others	4	Yes
2183	2011	41-50	178	2011	1	Homosexual	3	Yes
345	2011	41-50	77	2011	2	others	3	Yes
911	2011	≤30	111	2012	15	Heterosexual	4	Yes
3002	2011	31-40	300	2011	4	Homosexual	3	NO
828	2011	31-40	262	2012	8	Homosexual	3	NO
1945	2011	≤30	11	2011	0.5	others	3	Yes
2391	2011	≤30	11	2011	3.5	Homosexual	4	Yes
2345	2011	31-40	218	2011	1.5	Homosexual	3	NO
3327	2011	≥51	35	2011	1	others	4	Yes
2617	2011	≥51	30	2011	0.5	Heterosexual	4	Yes
1017	2011	≤30	283	2011	3	Homosexual	3	NO
1093	2011	≤30	229	2011	5	Homosexual	3	NO
1813	2011	31-40	288	2011	3	Homosexual	2	NO
1933	2011	≥51	28	2011	0.5	Heterosexual	4	Yes
607	2011	≥51	154	2011	1.5	Homosexual	3	Yes
1452	2011	≤30	61	2011	2	Homosexual	3	Yes
614	2011	≤30	204	2012	19	Homosexual	4	Yes
728	2011	≤30	536	2011	0.5	Heterosexual	3	NO
3209	2011	41-50	428	2013	26.5	Homosexual	3	NO
530	2011	41-50	20	2011	0.5	others	4	Yes
240	2011	≥51	89	2011	0.5	others	3	Yes
3512	2011	≤30	236	2013	21	Homosexual	3	NO
2180	2011	≤30	260	2012	19.5	others	3	NO
993	2011	41-50	232	2013	20	Heterosexual	3	NO
1800	2011	≥51	12	2011	0.5	others	4	Yes
1166	2011	31-40	17	2011	2.5	Homosexual	4	Yes
2280	2011	≤30	38	2011	1	Homosexual	4	Yes
1385	2011	31-40	35	2011	1	Homosexual	4	Yes
2621	2011	≥51	75	2011	1	others	4	Yes
3687	2011	≤30	290	2011	5.5	Homosexual	3	NO
1624	2011	≤30	539	2013	30.5	Homosexual	3	NO
2799	2011	≤30	35	2011	1	Homosexual	4	Yes
2292	2011	31-40	271	2011	1	Heterosexual	3	NO
2813	2011	≥51	326	2011	3	Homosexual	3	NO
378	2011	≤30	245	2011	2	Homosexual	3	NO
703	2011	31-40	118	2011	0.5	Homosexual	4	Yes
502	2011	31-40	261	2011	0.5	Homosexual	3	NO
1712	2011	41-50	20	2011	1.5	others	3	Yes
1817	2011	≤30	222	2013	24.5	Homosexual	3	NO
1092	2011	≤30	228	2011	2	Heterosexual	3	NO
709	2011	≤30	295	2011	5.5	Homosexual	3	NO
1680	2011	≤30	96	2011	1	Homosexual	3	Yes
3600	2011	31-40	435	2011	4	Homosexual	3	NO
845	2011	≥51	85	2011	2	Heterosexual	4	Yes
2102	2011	≤30	217	2013	23	Homosexual	3	NO
42	2011	31-40	123	2011	1.5	Homosexual	3	Yes
295	2011	31-40	1	2011	2	Heterosexual	4	Yes
2215	2011	≤30	29	2011	3.5	Homosexual	3	Yes
717	2011	41-50	83	2011	2	Homosexual	3	Yes
2943	2011	≤30	349	2012	18	Homosexual	3	NO
2546	2011	31-40	113	2012	9.5	Homosexual	4	Yes
367	2011	41-50	122	2011	1	others	4	Yes
428	2011	≤30	76	2011	1.5	Homosexual	3	Yes
1931	2011	≤30	324	2011	3.5	Homosexual	3	NO
446	2011	31-40	9	2011	0.5	Homosexual	4	Yes
2326	2011	31-40	33	2011	1	Heterosexual	4	Yes
3207	2011	41-50	199	2011	2.5	Homosexual	4	Yes
3705	2011	41-50	186	2012	18.5	Heterosexual	3	Yes
2468	2011	≤30	186	2011	1.5	Heterosexual	3	Yes
322	2011	≤30	14	2011	1.5	Homosexual	3	Yes
228	2011	≤30	23	2011	1.5	Heterosexual	4	Yes
1320	2011	31-40	11	2011	1	Homosexual	4	Yes
1670	2011	≥51	249	2011	1	others	3	NO
269	2011	≥51	419	2014	34.5	Homosexual	3	NO
1599	2011	≤30	281	2011	1.5	Heterosexual	3	NO
2433	2011	31-40	251	2011	2	Heterosexual	3	NO
3310	2011	31-40	295	2011	2	Homosexual	1	NO
488	2011	41-50	166	2011	0.5	others	4	Yes
1984	2011	≥51	97	2011	1.5	Homosexual	3	Yes
3570	2011	≥51	118	2011	3	Heterosexual	3	Yes
1884	2011	≤30	319	2013	20.5	Homosexual	3	NO
1550	2011	31-40	167	2011	1.5	Heterosexual	4	Yes
27	2011	41-50	261	2012	10.5	others	4	Yes
2562	2011	≤30	315	2011	3.5	others	3	NO
1688	2011	≤30	63	2013	24	Heterosexual	4	Yes
2283	2011	≤30	219	2012	17.5	Homosexual	4	Yes
3774	2011	31-40	360	2013	26	Homosexual	4	Yes
1637	2011	31-40	131	2011	1	Homosexual	3	Yes
2927	2011	≤30	7	2011	1.5	Heterosexual	4	Yes
3412	2011	31-40	6	2011	1	Heterosexual	3	Yes
3304	2011	≤30	294	2012	17.5	Homosexual	3	NO
1416	2011	≥51	247	2011	1	others	3	NO
1544	2011	≥51	339	2011	3	Heterosexual	3	NO
2983	2011	≤30	283	2012	7.5	Homosexual	3	NO
374	2011	≤30	266	2012	8	Heterosexual	3	NO
2951	2011	≤30	412	2013	24	Homosexual	3	NO
1816	2011	≥51	36	2011	2.5	others	3	Yes
3644	2011	≥51	195	2011	3	Heterosexual	3	Yes
2970	2011	41-50	272	2011	1	Heterosexual	3	NO
637	2011	≤30	61	2011	3	Homosexual	4	Yes
3152	2011	31-40	268	2011	3	Homosexual	3	NO
1081	2011	31-40	370	2011	1	Homosexual	4	Yes
1371	2011	31-40	22	2013	20	others	4	Yes
985	2011	≤30	176	2011	2.5	Homosexual	3	Yes
3465	2011	≤30	25	2012	9.5	Homosexual	4	Yes
534	2011	≤30	356	2014	33.5	Homosexual	3	NO
1215	2011	≤30	23	2011	0.5	others	3	Yes
1487	2011	31-40	36	2011	3.5	Heterosexual	3	Yes
3352	2011	31-40	238	2013	25	Homosexual	3	NO
1724	2011	≤30	31	2013	19	Homosexual	3	Yes
2284	2011	≤30	214	2011	0.5	Homosexual	3	NO
3164	2011	31-40	323	2011	3	Homosexual	3	NO
1274	2011	≤30	48	2011	3	Homosexual	3	Yes
2643	2011	≤30	29	2011	1	Homosexual	3	Yes
2958	2011	31-40	611	2014	35.5	others	3	NO
3348	2011	≥51	100	2011	2	others	3	Yes
2748	2011	41-50	253	2011	3.5	Homosexual	3	NO
1594	2011	≥51	102	2012	6.5	Heterosexual	3	Yes
2605	2011	≤30	19	2011	1	others	4	Yes
549	2011	31-40	330	2012	12.5	Homosexual	3	NO
1890	2011	≥51	106	2011	2	Homosexual	3	Yes
2105	2011	≤30	210	2011	1	Homosexual	3	NO
976	2011	31-40	339	2011	2.5	Homosexual	3	NO
923	2011	31-40	4	2011	1	Homosexual	3	Yes
2163	2011	≥51	224	2011	3.5	Heterosexual	3	NO
1039	2011	≥51	317	2012	10.5	Homosexual	3	NO
990	2011	≥51	174	2011	2.5	Homosexual	3	Yes
3137	2011	≥51	185	2011	3	Homosexual	3	Yes
52	2011	41-50	19	2011	0.5	Homosexual	4	Yes
2660	2011	≥51	150	2012	14.5	Homosexual	3	Yes
388	2011	≥51	253	2011	1	Homosexual	3	NO
3136	2011	31-40	98	2011	2	Homosexual	3	Yes
3597	2011	31-40	26	2013	24.5	Homosexual	3	Yes
3538	2011	41-50	314	2011	4	Homosexual	3	NO
2127	2011	≥51	288	2011	2	Homosexual	3	NO
1431	2011	≤30	342	2012	7.5	others	3	NO
1749	2011	31-40	347	2012	12	Heterosexual	3	NO
477	2011	≤30	348	2012	10	Homosexual	3	NO
2399	2011	≤30	209	2012	14	Homosexual	3	NO
1733	2011	≥51	256	2012	16.5	Homosexual	3	NO
122	2011	31-40	190	2013	26.5	Homosexual	3	Yes
2429	2011	31-40	313	2012	16.5	others	3	NO
439	2011	31-40	404	2013	23.5	Homosexual	3	NO
1213	2011	31-40	127	2012	8	Homosexual	3	Yes
1972	2011	≤30	227	2011	3	Homosexual	3	NO
3405	2011	≤30	217	2014	33	Homosexual	3	NO
2577	2011	31-40	244	2011	3	Homosexual	3	NO
3492	2011	31-40	211	2011	0.5	Homosexual	3	NO
3466	2011	31-40	260	2011	0.5	Heterosexual	3	NO
1575	2011	31-40	341	2012	10	Heterosexual	3	NO
485	2011	41-50	2	2011	1.5	others	3	Yes
3485	2011	≥51	8	2011	0.5	others	4	Yes
868	2011	31-40	86	2014	35	Homosexual	4	Yes
2101	2011	31-40	217	2013	24	Homosexual	3	NO
3323	2011	≥51	357	2012	10.5	others	3	NO
3040	2011	31-40	104	2011	3	Homosexual	3	Yes
242	2011	31-40	21	2011	0.5	Heterosexual	4	Yes
3272	2011	≥51	32	2011	0.5	Heterosexual	4	Yes
2423	2011	≥51	327	2011	1	others	4	Yes
1056	2011	≤30	193	2011	1	others	3	Yes
1252	2011	≤30	283	2011	3	Homosexual	4	Yes
1277	2011	31-40	242	2013	28.5	Homosexual	3	NO
3450	2011	31-40	5	2011	0.5	Heterosexual	3	Yes
649	2011	41-50	4	2013	18.5	Homosexual	3	Yes
3430	2011	≥51	237	2013	22.5	others	3	NO
2426	2011	≥51	318	2011	3	Heterosexual	3	NO
3265	2011	≤30	286	2012	11.5	Homosexual	3	NO
958	2011	≥51	436	2012	15	Heterosexual	3	NO
2483	2011	31-40	295	2011	3	Homosexual	3	NO
1612	2011	≥51	69	2011	1	Heterosexual	3	Yes
2891	2011	≥51	17	2011	1	others	3	Yes
2374	2011	≤30	139	2013	17	others	3	Yes
2805	2011	31-40	286	2013	24.5	Homosexual	3	NO
3101	2011	31-40	528	2013	23.5	Homosexual	2	NO
487	2011	≥51	29	2011	1	Heterosexual	3	Yes
2733	2011	31-40	24	2011	2	Heterosexual	3	Yes
566	2011	31-40	271	2012	13.5	Heterosexual	3	NO
1393	2011	41-50	13	2011	0.5	Homosexual	3	Yes
82	2011	≥51	197	2012	9.5	Homosexual	3	Yes
942	2011	≥51	307	2012	12.5	Heterosexual	3	NO
99	2011	≤30	133	2013	21.5	Homosexual	3	Yes
697	2011	41-50	408	2011	4	Homosexual	3	NO
2108	2011	≤30	306	2012	10.5	Heterosexual	3	NO
1762	2011	31-40	136	2012	14.5	Heterosexual	4	Yes
1763	2011	31-40	21	2011	0.5	others	4	Yes
3365	2011	≥51	260	2013	23.5	Homosexual	3	NO
2443	2011	≤30	30	2011	1.5	Homosexual	3	Yes
1822	2011	≤30	128	2013	18	others	3	Yes
1697	2011	31-40	275	2012	6.5	Homosexual	3	NO
1121	2011	31-40	7	2011	1.5	Heterosexual	3	Yes
2890	2011	31-40	304	2011	2	Homosexual	3	NO
3474	2011	31-40	260	2012	7	Homosexual	3	NO
3578	2011	≥51	224	2011	2	Heterosexual	3	NO
941	2011	≤30	180	2011	1	Heterosexual	3	Yes
3276	2011	≤30	299	2013	23	others	3	NO
922	2011	41-50	18	2011	1	Heterosexual	3	Yes
833	2011	≥51	161	2011	1.5	Heterosexual	3	Yes
1145	2011	31-40	259	2011	3	others	3	NO
1872	2011	31-40	269	2011	1	Heterosexual	1	NO
1058	2011	41-50	1	2011	0.5	Heterosexual	3	Yes
2253	2011	≥51	303	2011	3	others	3	NO
3119	2011	≤30	283	2011	3.5	Homosexual	3	NO
2491	2011	≤30	245	2011	2	Homosexual	1	NO
3633	2011	31-40	292	2011	0.5	Heterosexual	3	NO
2344	2011	41-50	7	2011	2.5	Heterosexual	3	Yes
3639	2011	≥51	230	2011	2.5	others	4	Yes
2542	2011	≤30	116	2011	2	Homosexual	3	Yes
2894	2011	41-50	401	2013	24.5	Homosexual	3	NO
349	2011	≤30	263	2011	1	Homosexual	3	NO
2223	2011	31-40	271	2011	4	Heterosexual	3	NO
960	2011	31-40	12	2011	1	Homosexual	3	Yes
2589	2011	≥51	84	2011	2.5	Homosexual	3	Yes
1329	2011	41-50	18	2011	0.5	Heterosexual	3	Yes
1897	2011	≤30	55	2012	16	Homosexual	3	Yes
3678	2011	≤30	83	2011	2	Homosexual	3	Yes
1294	2011	≤30	166	2013	16	Homosexual	3	Yes
861	2011	31-40	251	2011	0.5	others	4	Yes
2717	2011	31-40	0	2011	1	Heterosexual	3	Yes
2113	2011	41-50	191	2011	1.5	Heterosexual	3	Yes
3501	2011	41-50	274	2011	3	Homosexual	3	NO
526	2011	41-50	11	2013	23.5	Homosexual	3	Yes
642	2011	≤30	297	2011	2.5	Homosexual	3	NO
1201	2011	31-40	261	2011	1	Heterosexual	3	NO
3190	2011	31-40	161	2013	20.5	Homosexual	3	Yes
289	2011	41-50	169	2011	1.5	Heterosexual	3	Yes
1218	2011	≥51	99	2011	1.5	Heterosexual	3	Yes
2565	2011	≥51	213	2012	6	Homosexual	3	NO
2959	2011	≤30	250	2011	3	Homosexual	3	NO
2973	2011	31-40	146	2011	1	Homosexual	3	Yes
3439	2011	≤30	81	2012	11	Homosexual	3	Yes
2900	2011	31-40	285	2011	2.5	Homosexual	3	NO
140	2011	≥51	233	2011	2	Homosexual	3	NO
545	2011	≤30	171	2013	16.5	Homosexual	3	Yes
1106	2011	≤30	291	2012	15	Homosexual	3	NO
1718	2011	31-40	73	2011	0.5	Heterosexual	3	Yes
197	2011	41-50	216	2013	19.5	Homosexual	3	NO
1119	2011	41-50	312	2011	2	Homosexual	2	NO
3083	2011	≤30	240	2011	1.5	Homosexual	3	NO
638	2011	31-40	269	2013	23	PWID	3	NO
172	2011	41-50	12	2011	1.5	Heterosexual	3	Yes
899	2011	≥51	281	2011	1	Homosexual	3	NO
1507	2011	41-50	173	2011	1.5	Homosexual	3	Yes
3246	2011	≥51	304	2011	1	Heterosexual	3	NO
3502	2011	≤30	285	2012	5.5	Homosexual	3	NO
820	2011	≤30	179	2011	1.5	others	3	Yes
64	2011	≥51	354	2011	1	Heterosexual	1	NO
2675	2011	41-50	63	2011	0.5	Homosexual	3	Yes
2795	2011	≥51	224	2012	6	others	3	NO
3343	2011	31-40	46	2011	1.5	others	3	Yes
2281	2011	≤30	143	2011	1.5	Homosexual	3	Yes
2076	2011	31-40	112	2011	0.5	Homosexual	3	Yes
14	2011	31-40	314	2011	1.5	others	3	NO
264	2011	≤30	300	2012	5.5	Homosexual	3	NO
1262	2011	31-40	297	2011	1	Homosexual	3	NO
1524	2011	41-50	123	2011	1.5	Homosexual	3	Yes
47	2011	41-50	265	2011	2	Heterosexual	3	NO
120	2011	≥51	180	2011	2	others	3	Yes
1900	2011	≥51	5	2011	1	Heterosexual	4	Yes
2532	2011	≤30	240	2011	2.5	Homosexual	3	NO
733	2011	≤30	292	2011	1	Homosexual	3	NO
2697	2011	31-40	211	2011	1.5	Homosexual	3	NO
2084	2011	41-50	765	2012	6	Homosexual	3	NO
3427	2011	41-50	234	2013	23.5	Heterosexual	3	NO
2410	2011	41-50	224	2011	2	Heterosexual	3	NO
2777	2011	≥51	213	2011	1.5	Heterosexual	3	NO
2089	2011	31-40	247	2012	8	Homosexual	3	NO
725	2011	≤30	285	2014	27	Homosexual	3	NO
297	2011	≤30	260	2011	1.5	Homosexual	3	NO
3615	2011	≤30	323	2012	9.5	Homosexual	3	NO
3000	2011	31-40	284	2013	21.5	Homosexual	3	NO
1271	2011	31-40	281	2011	2	Homosexual	3	NO
3522	2011	41-50	293	2012	13	others	3	NO
1542	2011	≤30	212	2011	2.5	Heterosexual	4	Yes
2645	2011	≤30	473	2011	2	Homosexual	3	NO
3279	2011	≤30	36	2012	3.5	Homosexual	3	Yes
407	2011	31-40	437	2013	21	Homosexual	3	NO
1636	2011	31-40	12	2011	1	Heterosexual	3	Yes
1993	2011	31-40	235	2011	1	Homosexual	3	NO
3711	2011	31-40	189	2011	1	Homosexual	3	Yes
326	2011	41-50	203	2011	1.5	Homosexual	3	NO
2866	2011	≤30	308	2013	17	Homosexual	3	NO
2476	2011	41-50	290	2011	1.5	Homosexual	3	NO
3217	2011	41-50	284	2011	2	Heterosexual	2	NO
3063	2011	41-50	43	2011	0.5	others	4	Yes
1045	2011	41-50	287	2011	1.5	others	3	NO
2049	2011	≥51	24	2012	2.5	others	3	Yes
3536	2011	31-40	521	2012	11	others	3	NO
1567	2011	≤30	118	2011	1	Homosexual	3	Yes
1111	2011	≤30	190	2011	1	Homosexual	3	Yes
2481	2011	≤30	337	2011	1.5	Heterosexual	3	NO
2944	2011	≤30	307	2012	9	Homosexual	3	NO
3388	2011	41-50	83	2011	1	Homosexual	3	Yes
2722	2011	31-40	332	2012	14	Homosexual	3	NO
3524	2011	≤30	91	2014	31.5	Homosexual	3	Yes
780	2011	31-40	75	2011	2	Homosexual	3	Yes
2001	2011	31-40	197	2011	0.5	Homosexual	2	Yes
455	2011	41-50	215	2011	1	Homosexual	3	NO
1376	2011	≤30	188	2012	2.5	Heterosexual	3	Yes
567	2011	31-40	175	2012	4.5	Homosexual	3	Yes
3376	2011	41-50	22	2011	2	Heterosexual	3	Yes
2793	2011	≥51	54	2011	1	others	3	Yes
1586	2011	≤30	161	2011	1	Homosexual	3	Yes
1091	2011	≤30	228	2011	1.5	Homosexual	3	NO
2093	2011	≤30	84	2011	1	others	3	Yes
2899	2011	≥51	277	2014	30	others	3	NO
3118	2011	≤30	194	2011	2	Homosexual	3	Yes
2428	2011	≤30	442	2013	26	Heterosexual	3	NO
1468	2011	≤30	92	2012	11	Homosexual	3	Yes
3130	2011	41-50	273	2012	2	Homosexual	3	NO
1019	2011	41-50	166	2013	25.5	Homosexual	4	Yes
2573	2011	≥51	289	2014	29.5	Homosexual	3	NO
419	2011	≥51	84	2012	4	Homosexual	3	Yes
805	2011	≥51	295	2012	3	others	3	NO
8	2011	≤30	649	2011	1.5	Heterosexual	3	NO
375	2011	31-40	340	2011	2	Homosexual	2	NO
754	2011	31-40	53	2011	2	Homosexual	3	Yes
2898	2011	31-40	204	2012	3.5	Homosexual	3	NO
901	2011	31-40	170	2011	2	Homosexual	3	Yes
2522	2011	31-40	419	2012	10.5	Homosexual	3	NO
1144	2011	31-40	303	2012	9	others	3	NO
192	2011	31-40	193	2012	4	Homosexual	3	Yes
908	2011	≥51	142	2012	2	others	3	Yes
3041	2011	≤30	344	2013	18.5	Homosexual	3	NO
3539	2011	≤30	332	2013	16.5	Homosexual	3	NO
3613	2011	41-50	307	2012	6	others	3	NO
2735	2011	41-50	22	2011	1	others	3	Yes
3488	2011	31-40	48	2013	14	Heterosexual	3	Yes
2492	2011	≥51	9	2011	0.5	Homosexual	3	Yes
3346	2011	≥51	330	2014	32	Homosexual	3	NO
2855	2011	≥51	296	2011	1.5	others	3	NO
483	2011	≥51	3	2012	10	others	4	Yes
2867	2011	≤30	225	2012	2	Homosexual	3	NO
1230	2011	≤30	191	2013	14	Heterosexual	3	Yes
1757	2011	≤30	147	2013	20.5	Homosexual	3	Yes
3554	2011	≤30	162	2013	23.5	Homosexual	4	Yes
3185	2011	41-50	310	2012	4	Heterosexual	3	NO
2376	2011	41-50	20	2011	0.5	Heterosexual	3	Yes
2471	2011	≤30	252	2012	2.5	Homosexual	3	NO
2918	2011	≤30	34	2012	1.5	Heterosexual	3	Yes
618	2011	31-40	277	2012	12	others	4	Yes
2266	2011	31-40	354	2013	21	Homosexual	3	NO
2549	2011	31-40	67	2012	2	Heterosexual	3	Yes
3157	2011	41-50	264	2012	1.5	Homosexual	3	NO
59	2011	≥51	331	2012	2	Homosexual	3	NO
1386	2011	≤30	204	2012	2.5	Homosexual	4	Yes
3023	2011	≤30	25	2011	1	Homosexual	3	Yes
3061	2011	31-40	204	2011	1	Heterosexual	3	NO
1448	2011	41-50	239	2012	9	Homosexual	3	NO
158	2011	≥51	295	2012	1.5	Heterosexual	3	NO
341	2011	≤30	285	2011	1	Homosexual	3	NO
1784	2011	≤30	152	2012	1.5	Homosexual	3	Yes
2185	2011	31-40	165	2011	1	Homosexual	2	Yes
720	2011	31-40	342	2011	1	Homosexual	3	NO
2714	2011	31-40	264	2012	3	Homosexual	3	NO
3646	2011	≥51	7	2012	2	Heterosexual	3	Yes
1723	2011	≤30	164	2012	7	others	3	Yes
1980	2011	≤30	359	2013	23	Homosexual	3	NO
453	2011	≤30	277	2012	2	Homosexual	3	NO
718	2011	≤30	12	2011	1	Homosexual	4	Yes
2020	2011	31-40	351	2012	13	Homosexual	4	Yes
2229	2011	41-50	141	2012	3	others	3	Yes
2501	2011	31-40	218	2013	19.5	Homosexual	3	NO
106	2011	≤30	135	2012	2.5	others	3	Yes
223	2011	≤30	299	2013	16	Heterosexual	3	NO
809	2011	≤30	219	2012	2	Heterosexual	3	NO
3303	2011	≤30	74	2011	0.5	others	3	Yes
3419	2011	≤30	20	2011	1	Homosexual	4	Yes
2195	2011	41-50	8	2013	22	Homosexual	3	Yes
873	2011	31-40	269	2012	4	Homosexual	3	NO
2022	2011	31-40	49	2011	0.5	Homosexual	3	Yes
368	2011	31-40	311	2012	4.5	others	4	Yes
1974	2011	≤30	237	2012	1.5	Heterosexual	1	NO
3050	2011	≤30	51	2012	2.5	others	3	Yes
3266	2011	31-40	295	2012	6	Homosexual	3	NO
1556	2011	31-40	290	2012	1	Homosexual	3	NO
524	2011	41-50	22	2012	1.5	others	3	Yes
1463	2011	≤30	41	2012	1	Heterosexual	4	Yes
1470	2011	≤30	336	2012	2	Homosexual	3	NO
1290	2011	31-40	45	2012	3	Homosexual	3	Yes
504	2011	41-50	155	2011	0.5	Homosexual	3	Yes
2474	2011	41-50	122	2013	19.5	Homosexual	3	Yes
2248	2011	≥51	237	2012	3	Homosexual	3	NO
3044	2011	≤30	345	2012	1	Heterosexual	3	NO
2318	2011	≤30	263	2012	2.5	Homosexual	3	NO
1428	2011	31-40	300	2012	1	Homosexual	3	NO
1088	2011	31-40	65	2012	1	Homosexual	4	Yes
1685	2011	41-50	185	2012	1	Heterosexual	3	Yes
1323	2011	≤30	33	2012	4	others	4	Yes
909	2011	≤30	65	2013	24.5	Homosexual	4	Yes
1775	2011	≤30	341	2013	15.5	Homosexual	3	NO
2964	2011	31-40	62	2012	2.5	others	3	Yes
1621	2011	41-50	182	2012	1	Homosexual	3	Yes
907	2011	≥51	231	2012	1	others	3	NO
1133	2011	41-50	218	2012	4	Homosexual	3	NO
129	2011	41-50	103	2012	0.5	others	3	Yes
1963	2011	41-50	31	2012	1	Homosexual	4	Yes
3396	2011	31-40	28	2012	2.5	Heterosexual	3	Yes
2843	2011	≤30	336	2012	0.5	others	3	NO
258	2011	≤30	18	2013	13	others	3	Yes
1896	2011	≤30	73	2013	23.5	others	3	Yes
3421	2011	≥51	285	2012	3.5	others	3	NO
1475	2011	≤30	61	2012	2.5	Homosexual	3	Yes
777	2011	≤30	239	2012	2.5	Homosexual	3	NO
1072	2011	≤30	320	2012	11	Homosexual	3	NO
3720	2011	≤30	379	2014	29.5	Homosexual	3	NO
473	2011	41-50	156	2012	0.5	Heterosexual	3	Yes
1103	2011	≤30	227	2012	3.5	Homosexual	3	NO
1721	2012	≤30	193	2012	5.5	Homosexual	3	Yes
1715	2012	≤30	291	2013	14.5	Homosexual	3	NO
2458	2012	≤30	164	2012	9.5	PWID	3	Yes
18	2012	≤30	553	2012	6.5	Homosexual	3	NO
1515	2012	≤30	207	2012	12.5	Homosexual	4	Yes
3161	2012	≤30	269	2013	19	others	3	NO
867	2012	≤30	358	2012	0.5	Homosexual	3	NO
1451	2012	≤30	88	2013	15	Homosexual	4	Yes
3699	2012	31-40	283	2013	14	Homosexual	3	NO
1790	2012	31-40	10	2012	1.5	Homosexual	3	Yes
3089	2012	31-40	306	2013	18.5	Heterosexual	3	NO
1105	2012	41-50	37	2012	12	others	3	Yes
2789	2012	41-50	268	2013	13.5	Homosexual	3	NO
141	2012	41-50	70	2012	10.5	others	3	Yes
3147	2012	41-50	4	2013	13.5	others	4	Yes
1672	2012	≥51	171	2012	6.5	others	3	Yes
1705	2012	≥51	338	2012	3.5	Heterosexual	3	NO
139	2012	≥51	19	2012	9.5	others	4	Yes
2047	2012	41-50	61	2012	1.5	others	3	Yes
761	2012	≤30	70	2012	0.5	others	4	Yes
723	2012	31-40	413	2012	1	others	3	NO
472	2012	31-40	273	2012	4	Heterosexual	3	NO
999	2012	31-40	24	2013	12.5	Homosexual	4	Yes
679	2012	31-40	139	2013	16	Homosexual	3	Yes
1049	2012	≥51	232	2012	2	Heterosexual	3	NO
1188	2012	≤30	23	2012	1	Homosexual	4	Yes
3372	2012	31-40	503	2013	22.5	Homosexual	3	NO
1639	2012	41-50	496	2013	18	Homosexual	3	NO
2502	2012	41-50	274	2013	16	Homosexual	3	NO
1005	2012	≤30	593	2014	27.5	Homosexual	3	NO
2684	2012	31-40	91	2012	2	Homosexual	3	Yes
3402	2012	41-50	57	2012	1.5	Homosexual	3	Yes
1667	2012	31-40	235	2012	2.5	others	3	NO
1603	2012	41-50	26	2013	13	Homosexual	3	Yes
355	2012	≥51	412	2012	7	Homosexual	3	NO
1043	2012	≤30	148	2014	27	Homosexual	4	Yes
2356	2012	31-40	349	2013	18.5	Heterosexual	3	NO
2436	2012	≤30	16	2012	2.5	Homosexual	4	Yes
1411	2012	41-50	402	2012	11.5	others	3	NO
136	2012	≤30	356	2012	1.5	Heterosexual	3	NO
3071	2012	31-40	307	2012	1.5	Homosexual	3	NO
1791	2012	≥51	20	2013	13	others	4	Yes
3051	2012	41-50	255	2013	14.5	others	3	NO
3577	2012	≥51	450	2012	0.5	Heterosexual	3	NO
3710	2012	≥51	47	2012	1	others	3	Yes
3543	2012	≤30	212	2012	9	Homosexual	3	NO
1760	2012	31-40	28	2012	1	Homosexual	4	Yes
2713	2012	31-40	275	2012	0.5	PWID	3	NO
2202	2012	41-50	318	2013	20.5	Homosexual	3	NO
2904	2012	≤30	180	2012	1.5	Homosexual	3	Yes
2115	2012	31-40	238	2012	1.5	Homosexual	3	NO
995	2012	≥51	462	2013	13	others	3	NO
3473	2012	31-40	216	2012	0.5	Homosexual	3	NO
1758	2012	≥51	325	2012	3.5	Heterosexual	3	NO
1422	2012	≤30	33	2013	15	others	3	Yes
1044	2012	31-40	165	2012	1	Heterosexual	4	Yes
3625	2012	≥51	203	2012	0.5	others	3	NO
1604	2012	≤30	171	2012	0.5	Homosexual	3	Yes
1560	2012	≤30	246	2013	12	Homosexual	3	NO
2295	2012	≤30	201	2013	12	Homosexual	3	NO
1303	2012	≤30	6	2012	1	Homosexual	4	Yes
2153	2012	≤30	6	2012	0.5	Homosexual	3	Yes
2002	2012	31-40	263	2012	3.5	Homosexual	4	Yes
949	2012	41-50	203	2013	13.5	Homosexual	3	NO
1419	2012	31-40	314	2012	2	Homosexual	3	NO
3599	2012	≤30	286	2013	12	Homosexual	3	NO
751	2012	31-40	151	2012	2.5	Homosexual	3	Yes
39	2012	31-40	15	2012	3	others	4	Yes
1810	2012	31-40	4	2012	1	Heterosexual	4	Yes
1655	2012	41-50	252	2012	2.5	Homosexual	4	Yes
1814	2012	≥51	4	2012	0.5	others	3	Yes
2006	2012	≤30	12	2012	1	Homosexual	4	Yes
1780	2012	41-50	278	2012	9	Heterosexual	3	NO
2096	2012	≥51	31	2012	3	Homosexual	3	Yes
2321	2012	41-50	291	2012	7.5	Homosexual	3	NO
1446	2012	41-50	210	2012	1	Homosexual	3	NO
1042	2012	≥51	128	2012	0.5	Homosexual	3	Yes
1491	2012	≥51	267	2012	2.5	Heterosexual	3	NO
3187	2012	≤30	302	2012	3	Homosexual	3	NO
3107	2012	≤30	202	2012	1	Homosexual	3	NO
3291	2012	≥51	151	2012	0.5	Homosexual	4	Yes
533	2012	≤30	253	2012	2	Homosexual	3	NO
412	2012	≤30	160	2012	1.5	Homosexual	3	Yes
221	2012	31-40	3	2013	18	Homosexual	3	Yes
2923	2012	31-40	262	2012	2.5	others	3	NO
1236	2012	31-40	14	2012	0.5	Heterosexual	3	Yes
414	2012	41-50	215	2012	2.5	Heterosexual	4	Yes
2988	2012	41-50	239	2012	4	Homosexual	3	NO
3688	2012	≥51	20	2012	2	Homosexual	4	Yes
793	2012	31-40	207	2013	11.5	Homosexual	3	NO
3031	2012	≥51	57	2012	1	others	3	Yes
2048	2012	≥51	203	2012	0.5	Heterosexual	3	NO
696	2012	≤30	135	2012	6	Homosexual	3	Yes
1073	2012	≤30	281	2013	14	Heterosexual	3	NO
2967	2012	≤30	363	2012	6	Homosexual	3	NO
2210	2012	31-40	317	2013	13	Homosexual	3	NO
3692	2012	31-40	331	2012	2.5	others	3	NO
2746	2012	31-40	250	2012	1.5	Heterosexual	3	NO
191	2012	≤30	131	2013	16	Homosexual	3	Yes
287	2012	31-40	329	2012	5.5	others	3	NO
782	2012	41-50	146	2012	2	Homosexual	3	Yes
1151	2012	≤30	385	2013	13	Homosexual	3	NO
2138	2012	≤30	249	2012	2.5	Homosexual	3	NO
3521	2012	≤30	115	2012	1	Homosexual	3	Yes
386	2012	41-50	289	2012	2.5	Homosexual	3	NO
1398	2012	≤30	46	2012	1	Heterosexual	3	Yes
2052	2012	31-40	3	2012	0.5	others	4	Yes
2563	2012	41-50	259	2012	1.5	Homosexual	3	NO
1040	2012	41-50	228	2012	1.5	others	3	NO
3197	2012	≤30	199	2013	13.5	Homosexual	3	Yes
317	2012	31-40	204	2012	1.5	Homosexual	4	Yes
2254	2012	31-40	271	2012	5	Homosexual	3	NO
1387	2012	41-50	316	2013	20.5	Homosexual	3	NO
1696	2012	41-50	161	2012	1.5	Homosexual	3	Yes
3654	2012	41-50	59	2012	1.5	Homosexual	4	Yes
467	2012	41-50	227	2012	0.5	others	3	NO
164	2012	≥51	104	2012	0.5	Heterosexual	3	Yes
2319	2012	≥51	265	2012	1	others	3	NO
643	2012	≥51	147	2012	4	Homosexual	3	Yes
1064	2012	≥51	269	2012	1	Homosexual	3	NO
[truncated: 1,797 more rows]
